# Supplementary material for: A Network Pharmacology Approach to Explore Mechanism of Action of Longzuan Tongbi Formula on Rheumatoid Arthritis
Source: Evid Based Complement Alternat Med. 2019 Jan 17;2019:5191362. doi: 10.1155/2019/5191362 (PMC6354157; doi:10.1155/2019/5191362)
Supplement: Supplementary 1 — Table S01: The detailed information about compounds acquired from CNKI. [file 5191362.f1.xlsx]

## Sheet: Sheet1
	major compound information of Ficus hirta Vahl from CNKI
	Compound	Chemical formula	PubChem CID
	ispsoralen	C11H6O3	10658
	Bergapten	C12H8O4	2355
	Psoralen	C11H6O3	6199
	Umbelliferone	C9H6O3	5281426
	(E)-suberenol	C15H16O4	5375166
	meranzin hydrate	C15H18O5	821434
	Apigenin	C15H10O5	5280443
	hesperidin	C28H34O15	53477767
	5-hydroxy-4′,6,7,8-tetramethoxyflavone	C19H18O7	96539
	4′,5,6,7,8-pentamethoxyflavone	C20H20O7	68077
	luteolin	C15H10O6	5280445
	Vitexin	C21H20O10	5280441
	5,3′,4′-trihydroxy-3,7- dimethoxyflavone	C17H14O7	5280417
	5-hydroxy-3,7,4′-trimethoxyflavone	C18H16O6	5468749
	kaempferol	C15H10O6	5280863
	astragalin	C21H20O11	5282102
	narigenin	C15H12O5	932
	cyclomorusin	C25H22O6	5481969
	3,5,4′-trihydroxy-6,7,3′-trimethoxyflavone	C18H16O8	6453535
	quercetin	C15H10O7	5280343
	tricin	C17H14O7	5281702
	acacetin	C16H12O5	5280442
	linoleic acid	C18H32O2	5280450
	linoleic acid amide	C18H33NO	6435901
	oleic acid	C18H34O2	445639
	palmitic acid	C16H32O2	985
	palmitic acid amide	C16H33NO	69421
	stearic acid amide	C18H37NO	31292
	ethyl acetate	C4H8O2	8857
	Diethyl phthalate	C12H14O4	6781
	DIBUTYLPHTHALATE	C16H22O4	3026
	1,2-benzenedicarboxylic acid, bis(2-methylpropyl) ester	C16H22O4	6782
	β-sitosterol	C29H50O	222284
	β-daucosterol	C35H60O6	5742590
	sitosterol	C29H50O	222284
	α-amyrin acetate	C32H52O2	92842
	β-amyrin acetate	C32H52O2	345510
	physcion	C16H12O5	10639
	methyleugenol	C11H14O2	7127
	4-hydroxy-3-methoxybenzoic acid	C8H8O4	8468
	p-hydroxybenzoic acid	C7H6O3	135
	methyl chlorogenate	C17H20O9	6476139
	emodin	C15H10O5	3220
