# Supplementary material for: A Network Pharmacology Approach to Explore Mechanism of Action of Longzuan Tongbi Formula on Rheumatoid Arthritis
Source: Evid Based Complement Alternat Med. 2019 Jan 17;2019:5191362. doi: 10.1155/2019/5191362 (PMC6354157; doi:10.1155/2019/5191362)
Supplement: Supplementary 3 — Table S03: The pathway analysis data of all RA target genes. [file 5191362.f3.xlsx]

## Sheet: Sheet1
Pathway name	Gene symbol
Th17 cell differentiation	HLA-DRB1
	IL1B
	IL6
	IL6ST
	IFNG
	PRKCQ
	RUNX1
	IL2RA
	HLA-DPB1
	IL23A
	IL6R
	IL2RB
	FOXP3
	STAT1
	NFKBIE
	HLA-DQA2
	AHR
	TYK2
	GATA3
	CD3E
	ZAP70
	HLA-DQB1
	IL17A
	IL4
	IL2
	TGFB1
	HLA-DQA1
	NFKB1
	IL21
	IL4R
	MAPK14
	IL23R
	NFKBIA
	IL1R1
	HLA-DRA
	HIF1A
	STAT3
	CD4
	MAPK1
	JUN
	FOS
	HLA-DMB
	HLA-DMA
	IL22
	NFATC1
	IL17F
	RELA
	IL21R
	HLA-DRB5
	IKBKB
	IFNGR1
	MAPK13
	TBX21
	CD247
	HLA-DOA
	MAPK8
	CD3G
	NFKBIB
	IL12RB1
	RARA
	IL17D
	HLA-DRB4
	MAPK3
	MAPK9
	IRF4
	JAK1
	STAT6
	SMAD3
	IL27RA
	RORC
	HLA-DRB3
	IFNGR2
	NFATC2
	PPP3CA
	CHUK
	IL2RG
	STAT5A
	STAT5B
	TGFBR1
TNF signaling pathway	JAG1
	AKT1
	FAS
	BCL3
	CASP3
	CASP7
	CASP8
	CEBPB
	CHUK
	CREB1
	ATF2
	MAPK14
	CSF1
	CSF2
	EDN1
	FOS
	CXCL1
	CXCL2
	ICAM1
	IFNB1
	IKBKB
	IL1B
	IL6
	IL15
	CXCL10
	IRF1
	JUN
	JUNB
	LIF
	LTA
	MAP3K5
	MMP3
	MMP9
	MMP14
	NFKB1
	NFKBIA
	PIK3CA
	PIK3CB
	PIK3CD
	PIK3R2
	MAPK1
	MAPK3
	MAPK8
	MAPK9
	MAPK13
	MAP2K1
	MAP2K3
	MAP2K6
	MAP2K7
	PTGS2
	RELA
	CCL2
	CCL5
	CCL20
	CX3CL1
	SELE
	MAP2K4
	MAP3K7
	TNF
	TNFAIP3
	TNFRSF1A
	TNFRSF1B
	TRAF1
	TRAF5
	VCAM1
	VEGFC
	PIK3R3
	RIPK1
	FADD
	IL18R1
	CFLAR
	RPS6KA4
	MAP3K14
	SOCS3
	RPS6KA5
	TAB1
	CREB3
	TAB2
	NOD2
	ITCH
Osteoclast differentiation	ACP5
	AKT1
	BTK
	CHUK
	CREB1
	MAPK14
	CSF1
	CSF1R
	CTSK
	CYLD
	FCGR1A
	FCGR2A
	FCGR2B
	FCGR3A
	FCGR3B
	FHL2
	FOS
	FOSB
	IFNB1
	IFNG
	IFNGR1
	IFNGR2
	IKBKB
	IL1A
	IL1B
	IL1R1
	JAK1
	JUN
	JUNB
	JUND
	LCP2
	MITF
	NCF2
	NCF4
	NFATC1
	NFATC2
	NFKB1
	NFKB2
	NFKBIA
	TNFRSF11B
	PIK3CA
	PIK3CB
	PIK3CD
	PIK3R2
	PPARG
	PPP3CA
	MAPK1
	MAPK3
	MAPK8
	MAPK9
	MAPK13
	MAP2K1
	MAP2K6
	MAP2K7
	RAC1
	RELA
	RELB
	STAT1
	MAP3K7
	TGFB1
	TGFB2
	TGFBR1
	TNF
	TNFRSF1A
	TRAF6
	TYK2
	TYROBP
	PIK3R3
	TNFSF11
	SOCS1
	TNFRSF11A
	MAP3K14
	SOCS3
	FCGR2C
	LILRB2
	TAB1
	LILRB1
	LILRA3
	LILRA2
	TAB2
	BLNK
	TREM2
	OSCAR
	NCF1
Toll-like receptor signaling pathway	AKT1
	CASP8
	CD14
	CD80
	CD86
	CD40
	CHUK
	MAPK14
	CTSK
	FOS
	IFNA1
	IFNA13
	IFNB1
	IKBKB
	IL1B
	IL6
	CXCL8
	IL12A
	IL12B
	CXCL10
	IRAK1
	IRF3
	IRF5
	JUN
	CXCL9
	MYD88
	NFKB1
	NFKBIA
	PIK3CA
	PIK3CB
	PIK3CD
	PIK3R2
	MAPK1
	MAPK3
	MAPK8
	MAPK9
	MAPK13
	MAP2K1
	MAP2K3
	MAP2K6
	MAP2K7
	RAC1
	RELA
	CCL3
	CCL3L1
	CCL4
	CCL5
	CXCL11
	MAP2K4
	SPP1
	STAT1
	MAP3K7
	TLR1
	TLR2
	TLR3
	TLR4
	TLR5
	TNF
	TRAF6
	PIK3R3
	RIPK1
	FADD
	CCL4L2
	IKBKE
	TAB1
	TAB2
	LY96
	IRAK4
	TLR7
	TLR8
	TLR9
	TIRAP
	TICAM2
	CCL4L1
Th1 and Th2 cell differentiation	JAG1
	CD3E
	CD3G
	CD247
	CD4
	CHUK
	MAPK14
	FOS
	GATA3
	HLA-DMA
	HLA-DMB
	HLA-DOA
	HLA-DPB1
	HLA-DQA1
	HLA-DQA2
	HLA-DQB1
	HLA-DRA
	HLA-DRB1
	HLA-DRB3
	HLA-DRB4
	HLA-DRB5
	IFNG
	IFNGR1
	IFNGR2
	RBPJ
	IKBKB
	IL2
	IL2RA
	IL2RB
	IL2RG
	IL4
	IL4R
	IL5
	IL12A
	IL12B
	IL12RB1
	IL13
	JAK1
	JUN
	NFATC1
	NFATC2
	NFKB1
	NFKBIA
	NFKBIB
	NFKBIE
	NOTCH1
	NOTCH3
	PPP3CA
	PRKCQ
	MAPK1
	MAPK3
	MAPK8
	MAPK9
	MAPK13
	RELA
	STAT1
	STAT4
	STAT5A
	STAT5B
	STAT6
	TYK2
	ZAP70
	DLL1
	TBX21
NF-kappa B signaling pathway	PARP1
	XIAP
	ATM
	BCL2
	BCL2A1
	BCL2L1
	BTK
	CD14
	CD40
	CD40LG
	CHUK
	CSNK2B
	CXCL2
	ICAM1
	IKBKB
	IL1B
	IL1R1
	CXCL8
	IRAK1
	LTA
	LTB
	LTBR
	MYD88
	GADD45B
	NFKB1
	NFKB2
	NFKBIA
	PLAU
	PRKCQ
	PTGS2
	RELA
	RELB
	CCL4
	CCL13
	CCL21
	CXCL12
	MAP3K7
	TLR4
	TNF
	TNFAIP3
	TNFRSF1A
	TRAF1
	TRAF5
	TRAF6
	VCAM1
	ZAP70
	TNFSF11
	RIPK1
	TNFSF14
	TNFRSF11A
	CFLAR
	MAP3K14
	CCL4L2
	TAB1
	TNFSF13B
	MALT1
	TAB2
	DDX58
	LY96
	BLNK
	IRAK4
	TIRAP
	TNFRSF13C
	TICAM2
	CCL4L1
Rheumatoid arthritis	ACP5
	ANGPT1
	CD28
	CD80
	CD86
	CSF1
	CSF2
	CTLA4
	CTSK
	CTSL
	FLT1
	FOS
	CXCL1
	HLA-DMA
	HLA-DMB
	HLA-DOA
	HLA-DPB1
	HLA-DQA1
	HLA-DQA2
	HLA-DQB1
	HLA-DRA
	HLA-DRB1
	HLA-DRB3
	HLA-DRB4
	HLA-DRB5
	ICAM1
	IFNG
	IL1A
	IL1B
	IL6
	CXCL8
	IL11
	IL15
	IL17A
	IL18
	ITGAL
	ITGB2
	JUN
	LTB
	MMP1
	MMP3
	CCL2
	CCL3
	CCL3L1
	CCL5
	CCL20
	CXCL6
	CXCL12
	TEK
	TGFB1
	TGFB2
	TGFB3
	TLR2
	TLR4
	TNF
	VEGFA
	TNFSF11
	TNFSF13
	TNFRSF11A
	TNFSF13B
	IL23A
IL-17 signaling pathway	CASP3
	CASP8
	CEBPB
	CHUK
	MAPK14
	CSF2
	ELAVL1
	FOS
	FOSB
	CXCL1
	CXCL2
	IFNG
	IKBKB
	IL1B
	IL4
	IL5
	IL6
	CXCL8
	IL13
	IL17A
	CXCL10
	JUN
	JUND
	LCN2
	MMP1
	MMP3
	MMP9
	MMP13
	MUC5AC
	NFKB1
	NFKBIA
	MAPK1
	MAPK3
	MAPK8
	MAPK9
	MAPK13
	PTGS2
	RELA
	S100A8
	S100A9
	CCL2
	CCL7
	CCL17
	CCL20
	CXCL6
	MAP3K7
	TNF
	TNFAIP3
	HSP90B1
	TRAF5
	TRAF6
	FADD
	IKBKE
	TRAF3IP2
	TAB2
	IL17RA
	IL17C
	IL17B
	IL17D
	IL17F
MAPK signaling pathway	AKT1
	ANGPT1
	ANGPT2
	FAS
	FASLG
	AREG
	ARRB1
	BDNF
	BRAF
	CACNA1S
	CASP3
	CD14
	CDC42
	CHUK
	ATF2
	CRK
	MAPK14
	CSF1
	CSF1R
	DAXX
	GADD45A
	DUSP1
	DUSP6
	EGF
	EGFR
	ERBB2
	ERBB3
	EREG
	FGF1
	FGF2
	FGF4
	FGF7
	FGFR1
	VEGFD
	FLNB
	FLT1
	FLT3LG
	FLT4
	FOS
	GNA12
	HGF
	NR4A1
	HSPA1A
	HSPA1L
	HSPA8
	IGF1
	IGF1R
	IGF2
	IKBKB
	IL1A
	IL1B
	IL1R1
	INS
	IRAK1
	JUN
	JUND
	KDR
	MAP3K1
	MAP3K3
	MAP3K5
	MET
	KITLG
	MAP3K11
	MYC
	MYD88
	GADD45B
	NFATC1
	NFKB1
	NFKB2
	NGF
	PAK1
	PDGFRA
	PGF
	PLA2G4A
	PPP3CA
	MAPK1
	MAPK3
	MAPK8
	MAPK9
	MAPK13
	MAP2K1
	MAP2K3
	MAP2K6
	MAP2K7
	RAC1
	RAC2
	RAF1
	RAP1A
	RASGRF1
	RELA
	RELB
	RPS6KA3
	MAP2K4
	SOS1
	SRF
	MAP3K7
	TEK
	TGFA
	TGFB1
	TGFB2
	TGFB3
	TGFBR1
	TNF
	TNFRSF1A
	TP53
	TRAF6
	VEGFA
	VEGFC
	MAP4K3
	MKNK1
	RPS6KA4
	MAP3K14
	RPS6KA5
	MAPKAPK2
	RASGRP1
	TAB1
	MAP3K2
	TAB2
	IRAK4
	PDGFD
Chemokine signaling pathway	GRK2
	AKT1
	ARRB1
	CXCR5
	BRAF
	CDC42
	CHUK
	CCR1
	CCR3
	CCR4
	CCR5
	CCR6
	CRK
	CX3CR1
	PTK2B
	FOXO3
	CCR10
	CXCR3
	GRK5
	GRK6
	CXCL1
	CXCL2
	IKBKB
	CXCL8
	CXCR1
	CXCR2
	CXCL10
	CXCL9
	NFKB1
	NFKBIA
	NFKBIB
	PAK1
	PF4
	PIK3CA
	PIK3CB
	PIK3CD
	PIK3R2
	PPBP
	PRKCZ
	MAPK1
	MAPK3
	MAP2K1
	PTK2
	RAC1
	RAC2
	RAF1
	RAP1A
	RELA
	GRK1
	CCL2
	CCL3
	CCL3L1
	CCL4
	CCL5
	CCL7
	CCL8
	CCL13
	CCL17
	CCL18
	CCL20
	CCL21
	CCL22
	CCL23
	CCL25
	CXCL6
	CXCL11
	XCL1
	CX3CL1
	CXCL12
	SOS1
	SRC
	STAT1
	STAT3
	STAT5B
	CXCR4
	PIK3R3
	CCL4L2
	BCAR1
	ELMO1
	CCL26
	CXCL13
	CXCR6
	CCR9
	CCL28
	CXCL16
	CCL4L1
	NCF1
	CCR2
T cell receptor signaling pathway	AKT1
	CD3E
	CD3G
	CD247
	CD4
	CD8A
	CD28
	CD40LG
	CDC42
	CDK4
	CHUK
	MAPK14
	CSF2
	CTLA4
	FOS
	IFNG
	IKBKB
	IL2
	IL4
	IL5
	IL10
	JUN
	LCP2
	NFATC1
	NFATC2
	NFKB1
	NFKBIA
	NFKBIB
	NFKBIE
	PAK1
	PAK3
	PDCD1
	PIK3CA
	PIK3CB
	PIK3CD
	PIK3R2
	PPP3CA
	PRKCQ
	MAPK1
	MAPK3
	MAPK9
	MAPK13
	MAP2K1
	MAP2K7
	PTPN6
	PTPRC
	RAF1
	RELA
	SOS1
	MAP3K7
	TNF
	ZAP70
	PIK3R3
	MAP3K14
	GRAP2
	RASGRP1
	MALT1
	ICOS
PI3K-Akt signaling pathway	AKT1
	ANGPT1
	ANGPT2
	FASLG
	AREG
	CCND1
	BCL2
	BCL2L1
	BDNF
	CCND3
	CD19
	CDK2
	CDK4
	CDK6
	CDKN1A
	CDKN1B
	CHUK
	COL2A1
	COMP
	CREB1
	ATF2
	CSF1
	CSF1R
	LPAR1
	EGF
	EGFR
	EIF4EBP1
	ERBB2
	ERBB3
	EREG
	F2R
	FGF1
	FGF2
	FGF4
	FGF7
	FGFR1
	VEGFD
	FOXO3
	FLT1
	FLT3LG
	FLT4
	FN1
	GH1
	HGF
	NR4A1
	TNC
	IBSP
	IFNA1
	IFNA13
	IFNB1
	IGF1
	IGF1R
	IGF2
	IKBKB
	IL2
	IL2RA
	IL2RB
	IL2RG
	IL3
	IL4
	IL4R
	IL6
	IL6R
	IL7
	IL7R
	INS
	ITGA6
	ITGA1
	ITGA2
	ITGA2B
	ITGA4
	ITGAV
	ITGB1
	JAK1
	KDR
	LAMC2
	MCL1
	MDM2
	MET
	KITLG
	MYC
	NFKB1
	NGF
	NOS3
	OSM
	PDGFRA
	PGF
	PIK3CA
	PIK3CB
	PIK3CD
	PIK3CG
	PIK3R2
	PKN1
	MAPK1
	MAPK3
	MAP2K1
	PRL
	PTEN
	PTK2
	RAC1
	RAF1
	RBL2
	RELA
	SOS1
	SPP1
	TEK
	TGFA
	THBS1
	TLR2
	TLR4
	TNXB
	TP53
	HSP90B1
	TSC1
	VEGFA
	VEGFC
	VTN
	VWF
	YWHAE
	YWHAZ
	PIK3R3
	LPAR2
	OSMR
	BCL2L11
	CREB3
	LPAR3
	DDIT4
	PDGFD
Apoptosis	PARP1
	AKT1
	XIAP
	BIRC5
	FAS
	FASLG
	ATM
	BAK1
	BAX
	BCL2
	BCL2A1
	BCL2L1
	CASP3
	CASP7
	CASP8
	CHUK
	CTSB
	CTSD
	CTSK
	CTSL
	CTSS
	DAXX
	GADD45A
	FOS
	GZMB
	IKBKB
	IL3
	ITPR2
	ITPR3
	JUN
	MCL1
	MAP3K5
	GADD45B
	NFKB1
	NFKBIA
	NGF
	PIK3CA
	PIK3CB
	PIK3CD
	PIK3R2
	PRF1
	MAPK1
	MAPK3
	MAPK8
	MAPK9
	MAP2K1
	RAF1
	RELA
	TNF
	TNFRSF1A
	TP53
	TRAF1
	PIK3R3
	RIPK1
	TNFSF10
	FADD
	TNFRSF10B
	TNFRSF10A
	CFLAR
	MAP3K14
	BCL2L11
	BBC3
	CYCS
Phagosome	C3
	CALR
	CD14
	COMP
	CTSL
	CTSS
	CYBB
	FCAR
	FCGR1A
	FCGR2A
	FCGR2B
	FCGR3A
	FCGR3B
	HLA-A
	HLA-B
	HLA-C
	HLA-DMA
	HLA-DMB
	HLA-DOA
	HLA-DPB1
	HLA-DQA1
	HLA-DQA2
	HLA-DQB1
	HLA-DRA
	HLA-DRB1
	HLA-DRB3
	HLA-DRB4
	HLA-DRB5
	HLA-E
	HLA-G
	ITGA2
	ITGAV
	ITGB1
	ITGB2
	MBL2
	MPO
	MRC1
	NCF2
	NCF4
	NOS1
	OLR1
	RAC1
	SFTPD
	TAP1
	TAP2
	THBS1
	TLR2
	TLR4
	MARCO
	FCGR2C
	CORO1A
	CD209
	CLEC7A
	NCF1
Apoptosis - multiple species	XIAP
	BIRC5
	BAK1
	BAX
	BCL2
	BCL2L1
	CASP3
	CASP7
	CASP8
	MAPK8
	MAPK9
	TNFRSF1A
	BECN1
	FADD
	BCL2L11
	BBC3
	CYCS
AMPK signaling pathway	ADRA1A
	AKT1
	CCND1
	CCNA2
	CFTR
	CREB1
	EIF4EBP1
	ELAVL1
	FOXO1
	FOXO3
	HMGCR
	IGF1
	IGF1R
	INS
	LEP
	RAB8A
	PFKFB3
	PIK3CA
	PIK3CB
	PIK3CD
	PIK3R2
	PPARG
	MAP3K7
	TSC1
	PIK3R3
	ADIPOQ
	CREB3
	SIRT1
	ADIPOR1
	ADIPOR2
	SCD5
TGF-beta signaling pathway	BMP2
	BMP4
	BMP5
	BMP6
	CDKN2B
	IFNG
	INHBA
	SMAD3
	MYC
	MAPK1
	MAPK3
	SP1
	TGFB1
	TGFB2
	TGFB3
	TGFBR1
	TGIF1
	THBS1
	TNF
	GDF5
	CUL1
	ZFYVE9
ECM-receptor interaction	CD44
	CD47
	COL2A1
	COMP
	FN1
	TNC
	IBSP
	ITGA6
	ITGA1
	ITGA2
	ITGA2B
	ITGA4
	ITGAV
	ITGB1
	LAMC2
	SDC1
	SPP1
	THBS1
	TNXB
	VTN
	VWF
Jak-STAT signaling pathway	AKT1
	CCND1
	BCL2
	BCL2L1
	CCND3
	CDKN1A
	CISH
	CSF2
	CSF2RA
	EGF
	EGFR
	FHL1
	GFAP
	GH1
	IFNA1
	IFNA13
	IFNB1
	IFNG
	IFNGR1
	IFNGR2
	IL2
	IL2RA
	IL2RB
	IL2RG
	IL3
	IL4
	IL4R
	IL5
	IL5RA
	IL6
	IL6R
	IL6ST
	IL7
	IL7R
	IL9
	IL9R
	IL10
	IL10RA
	IL10RB
	IL11
	IL12A
	IL12B
	IL12RB1
	IL13
	IL15
	JAK1
	LEP
	LIF
	MCL1
	MYC
	OSM
	PDGFRA
	PIK3CA
	PIK3CB
	PIK3CD
	PIK3R2
	PRL
	PTPN2
	PTPN6
	PTPN11
	RAF1
	SOS1
	STAT1
	STAT3
	STAT4
	STAT5A
	STAT5B
	STAT6
	TYK2
	PIK3R3
	SOCS1
	SOCS2
	SOCS3
	OSMR
	IL27RA
	IL24
	IL19
	IL20
	IL21R
	IL22
	IL23A
	IL17D
	IFNK
	IL21
	TSLP
	IL23R
	IFNLR1
	IFNL1
FoxO signaling pathway	AKT1
	FASLG
	ATM
	CCND1
	BCL6
	BRAF
	CAT
	CCNB1
	CDK2
	CDKN1A
	CDKN1B
	CDKN2B
	CDKN2D
	CHUK
	MAPK14
	GADD45A
	S1PR1
	EGF
	EGFR
	FOXO1
	FOXO3
	IGF1
	IGF1R
	IKBKB
	IL6
	IL7R
	IL10
	INS
	SMAD3
	MDM2
	FOXO4
	GADD45B
	PIK3CA
	PIK3CB
	PIK3CD
	PIK3R2
	MAPK1
	MAPK3
	MAPK8
	MAPK9
	MAPK13
	MAP2K1
	PTEN
	RAF1
	RAG1
	RAG2
	RBL2
	SOD2
	SOS1
	STAT3
	TGFB1
	TGFB2
	TGFB3
	TGFBR1
	PIK3R3
	TNFSF10
	BCL2L11
	KLF2
	SIRT1
HIF-1 signaling pathway	AKT1
	ANGPT1
	ANGPT2
	BCL2
	CDKN1A
	CDKN1B
	CYBB
	EDN1
	EGF
	EGFR
	EIF4EBP1
	ENO1
	ERBB2
	FLT1
	GAPDH
	HIF1A
	HMOX1
	IFNG
	IFNGR1
	IFNGR2
	IGF1
	IGF1R
	IL6
	IL6R
	INS
	LTBR
	NFKB1
	NOS2
	NOS3
	SERPINE1
	PFKFB3
	PIK3CA
	PIK3CB
	PIK3CD
	PIK3R2
	MAPK1
	MAPK3
	MAP2K1
	RELA
	STAT3
	TEK
	TF
	TIMP1
	TLR4
	VEGFA
	PIK3R3
	MKNK1
	EGLN1
B cell receptor signaling pathway	AKT1
	BTK
	CD19
	CHUK
	CR2
	FCGR2B
	FOS
	IKBKB
	INPP5D
	JUN
	NFATC1
	NFATC2
	NFKB1
	NFKBIA
	NFKBIB
	NFKBIE
	PIK3CA
	PIK3CB
	PIK3CD
	PIK3R2
	PPP3CA
	MAPK1
	MAPK3
	MAP2K1
	PTPN6
	RAC1
	RAC2
	RAF1
	RELA
	SOS1
	PIK3R3
	MALT1
	BLNK
p53 signaling pathway	FAS
	ATM
	BAX
	CCND1
	BCL2
	BCL2L1
	CASP3
	CASP8
	CCNB1
	CCND3
	CDK1
	CDK2
	CDK4
	CDK6
	CDKN1A
	CDKN2A
	GADD45A
	IGF1
	IGFBP3
	CD82
	MDM2
	GADD45B
	SERPINE1
	PTEN
	THBS1
	TP53
	TNFRSF10B
	CHEK2
	BBC3
	CYCS
	PERP
	SESN2
cAMP signaling pathway	ADORA2A
	ADRB2
	AKT1
	ATP1A1
	BDNF
	BRAF
	CACNA1S
	CALM1
	CALM2
	CALM3
	CFTR
	CREB1
	EDNRA
	F2R
	FOS
	GHSR
	GLI1
	JUN
	NFATC1
	NFKB1
	NFKBIA
	PAK1
	PDE3A
	PDE4A
	PDE4D
	PIK3CA
	PIK3CB
	PIK3CD
	PIK3R2
	PPARA
	MAPK1
	MAPK3
	MAPK8
	MAPK9
	MAP2K1
	PTGER2
	RAC1
	RAC2
	RAF1
	RAP1A
	RELA
	PIK3R3
	ABCC4
	CREB3
	GHRL
	ORAI1
