# Supplementary material for: A Network Pharmacology Approach to Explore Mechanism of Action of Longzuan Tongbi Formula on Rheumatoid Arthritis
Source: Evid Based Complement Alternat Med. 2019 Jan 17;2019:5191362. doi: 10.1155/2019/5191362 (PMC6354157; doi:10.1155/2019/5191362)
Supplement: Supplementary 4 — Table S04: The analysis data of LZTB target network. [file 5191362.f4.xlsx]

## Sheet: Sheet1
Herb	Compound	Gene symbol
TA	TA-1	PDE5A
	TA-1	PDE11A
	TA-1	CHRNA10
	TA-2	RDH11
	TA-2	RBP3
	TA-2	RETSAT
	TA-2	RDH13
	TA-2	DHRS3
	TA-2	RDH5
	TA-2	ALDH1A3
	TA-2	RDH12
	TA-2	DHRS4
	TA-2	RBP1
	TA-2	ALDH1A1
	TA-2	RLBP1
	TA-2	RDH14
	TA-2	RDH8
	TA-2	LRAT
	TA-2	ALDH1A2
	TA-2	ALDH3A1
	TA-2	RHO
	TA-2	RS1
	TA-2	F12
	TA-2	ESR1
	TA-2	PGR
	TA-2	CTSH
	TA-2	OPN4
	TA-2	RDH10
	TA-2	ALDH8A1
	TA-2	SHBG
	TA-2	DHRS2
	TA-2	HSD17B7
	TA-2	AR
	TA-2	THRA
	TA-2	PAX2
	TA-2	CBR3
	TA-2	GATA3
	TA-2	ASCL1
	TA-2	DLX5
	TA-2	RET
	TA-2	THRB
	TA-2	CRYM
	TA-2	TSPO
	TA-2	OPN5
	TA-2	DHRS9
	TA-2	CBR1
	TA-2	CYP1A1
	TA-2	CACNB1
	TA-2	GRIA4
	TA-2	GABRA2
	TA-2	CACNG2
	TA-2	GABRD
	TA-2	CHRNA4
	TA-2	CHRNB3
	TA-2	GABRB1
	TA-2	GRIA1
	TA-2	GLRA2
	TA-2	KCNJ3
	TA-2	GABRG3
	TA-2	VCAM1
	TA-2	CHRNA7
	TA-2	KCNJ6
	TA-2	GABRE
	TA-2	GABRA3
	TA-2	SLC29A1
	TA-2	CYP51A1
	TA-2	CACNA1S
	TA-2	GABRG1
	TA-2	GABRP
	TA-2	CHRNA10
	TA-2	GRIA2
	TA-2	GABRA4
	TA-2	CHRNA3
	TA-2	GABRB2
	TA-2	CACNA1C
	TA-2	CHRNB2
	TA-2	CACNA1D
	TA-2	HTR3D
	TA-2	GABRQ
	TA-2	CHRNA2
	TA-2	CHRNA6
	TA-2	GABRB3
	TA-2	KCNJ5
	TA-2	GRIN3A
	TA-2	HTR3B
	TA-2	GRIA3
	TA-2	GABRA5
	TA-2	SLC29A2
	TA-2	HTR3E
	TA-2	GABRA6
	TA-2	HTR3A
	TA-2	GABRA1
	TA-2	CHRNA9
	TA-2	CHRFAM7A
	TA-2	CHRNA5
	TA-2	CHRNB4
	TA-2	KCNJ9
	TA-2	HTR3C
	TA-2	GLRA1
	TA-2	CACNG1
	TA-3	AR
	TA-4	NFKB1
	TA-4	CYSLTR1
	TA-4	TNF
	TA-4	RNASE3
	TA-4	MUC2
	TA-4	IL5
	TA-5	AR
	TA-5	NR3C1
	TA-5	ANXA1
	TA-5	GABRA2
	TA-5	GABRD
	TA-5	CHRNA4
	TA-5	GABRB1
	TA-5	SV2A
	TA-5	GABRG3
	TA-5	GRIN3B
	TA-5	CHRNA7
	TA-5	GRIN2A
	TA-5	GABRE
	TA-5	GABRA3
	TA-5	GABRG1
	TA-5	GABRP
	TA-5	GRIA2
	TA-5	GABRA4
	TA-5	GABRB2
	TA-5	CACNA1B
	TA-5	GRIN2C
	TA-5	GRIN2B
	TA-5	GABRQ
	TA-5	GABRB3
	TA-5	GRIN3A
	TA-5	GABRA5
	TA-5	CACNA1G
	TA-5	GABRA6
	TA-5	GABRA1
	TA-5	GABRG2
	TA-5	GRIN2D
	TA-5	CHRFAM7A
	TA-5	GRIK2
	TA-5	GRIN1
	TA-5	CACNA1H
	TA-5	ADRA1B
	TA-5	EPHX2
	TA-5	LCT
	TA-5	CHRNA9
	TA-5	SRD5A1
	TA-5	CYP17A1
	TA-5	SLC8A1
	TA-5	F12
	TA-5	PRLR
	TA-5	ESR1
	TA-5	TRPV1
	TA-5	PGR
	TA-5	OPRK1
	TA-5	FADS2
	TA-5	FADS1
	TA-5	PTGS1
	TA-5	PTGS2
	TA-5	ELOVL4
	TA-5	HSD11B1
	TA-5	NR3C2
	TA-5	GRIK3
	TA-5	FBP1
	TA-5	HMGA2
	TA-5	CDK5R2
	TA-5	GRIA4
	TA-5	NAV2
	TA-5	ARPIN
	TA-5	GRIA1
	TA-5	TH
	TA-5	KCNA1
	TA-5	CYP11A1
	TA-5	PRSS12
	TA-5	NPY5R
	TA-5	TBR1
	TA-5	ADRA1D
	TA-5	DNM3
	TA-5	CDK5R1
	TA-5	CHRNB2
	TA-5	ADIRF
	TA-5	ACHE
	TA-5	ANK3
	TA-5	COLQ
	TA-5	UROD
	TA-5	DRD4
	TA-5	STAR
	TA-5	ATP13A2
	TA-5	ADCY3
	TA-5	CDH8
	TA-5	NCOA1
	TA-5	RYR3
	TA-5	LRRK2
	TA-5	GRIK5
	TA-5	GRIK4
	TA-5	KMT2A
	TA-5	GRIA3
	TA-5	DRD1
	TA-5	KDM6B
	TA-5	PARK2
	TA-5	CALCA
	TA-5	GRIK1
	TA-5	KISS1
	TA-5	GRM7
	TA-5	FOS
	TA-5	TNFSF11
	TA-5	NFKB1
	TA-5	PDE4A
	TA-5	ADORA2A
	TA-5	TNF
	TA-5	SCN5A
	TA-5	ADORA2B
	TA-5	FGFR2
	TA-5	CDH5
	TA-5	ORM1
	TA-5	ADORA3
	TA-5	PDE4B
	TA-5	ADORA1
	TA-5	CRBN
	TA-5	CYP19A1
	TA-5	ORM2
	TA-6	TRPV3
	TA-6	OPRK1
	TA-6	TRPM8
	TA-6	TRPA1
	TA-6	CNR2
	TA-6	TYR
	TA-6	CNR1
	TA-6	SEC14L3
	TA-6	PPP2CA
	TA-6	PRKCA
	TA-6	NR1I2
	TA-6	ALOX5
	TA-6	PPP2CB
	TA-6	SEC14L2
	TA-6	DGKA
	TA-6	PRKCB
	TA-6	SEC14L4
	TA-7	KCND1
	TA-7	KCNA3
	TA-7	PRKAB1
	TA-7	ADH1A
	TA-7	KCNA10
	TA-7	GAMT
	TA-7	KCNC3
	TA-7	KCNA1
	TA-7	KCNA2
	TA-7	TPO
	TA-7	CAT
	TA-7	KCNB1
	TA-7	ADH1B
	TA-7	DLG4
	TA-7	KCNC2
	TA-7	KCNC1
	TA-7	ADH1C
	TA-7	KCNB2
	TA-7	KCNA5
	TA-7	RNASE1
	TA-7	KCND2
	TA-7	ALDH2
	TA-7	KCNA4
	TA-7	KCNA7
	TA-7	KCNA6
	TA-7	KCND3
	TA-7	GUCY1B3
	TA-7	GATM
	TA-7	KCNK4
	TA-7	IYD
	TA-7	KCNQ1
	TA-7	RDH11
	TA-7	RBP3
	TA-7	RETSAT
	TA-7	CYP17A1
	TA-7	RDH13
	TA-7	DHRS3
	TA-7	RDH5
	TA-7	ESR1
	TA-7	PGR
	TA-7	ALDH1A3
	TA-7	RDH12
	TA-7	OPRK1
	TA-7	DHRS4
	TA-7	RBP1
	TA-7	ALDH1A1
	TA-7	RLBP1
	TA-7	RDH14
	TA-7	RDH8
	TA-7	LRAT
	TA-7	ALDH1A2
	TA-7	NR3C2
	TA-7	FBP1
	TA-7	DGKI
	TA-7	ADH7
	TA-7	NFIB
	TA-7	CYGB
	TA-7	NRXN3
	TA-7	LRRC4B
	TA-7	AQP8
	TA-7	ARX
	TA-7	IGF1
	TA-7	SHANK3
	TA-7	ACY3
	TA-7	ASPA
	TA-7	NRXN1
	TA-7	EDN1
	TA-7	OXT
	TA-7	MAGI2
	TA-7	APOE
	TA-7	SOX15
	TA-7	CNTNAP4
	TA-7	RNASE4
	TA-7	RAB3A
	TA-7	MC4R
	TA-7	IL1B
	TA-7	GRIN2A
	TA-7	SLC17A7
	TA-7	CYP11A1
	TA-7	SCN5A
	TA-7	SCN10A
	TA-7	SPARC
	TA-7	SORCS3
	TA-7	RNASE8
	TA-7	KCNIP2
	TA-7	GPX7
	TA-7	CRLF1
	TA-7	FADD
	TA-7	SNTG2
	TA-7	SCGB1A1
	TA-7	OXTR
	TA-7	ALDH1B1
	TA-7	LEP
	TA-7	NLGN1
	TA-7	CACNA1D
	TA-7	RAPGEF2
	TA-7	DARS
	TA-7	ANK3
	TA-7	KCNE5
	TA-7	PPARD
	TA-7	NKX2-1
	TA-7	MIP
	TA-7	RYR3
	TA-7	ZPR1
	TA-7	ALDH3B1
	TA-7	NPPA
	TA-7	STX1A
	TA-7	PAXBP1
	TA-7	PAX7
	TA-7	ALDH3B2
	TA-7	RNASE2
	TA-7	NRXN2
	TA-7	ADORA1
	TA-7	ADH4
	TA-7	GJA5
	TA-7	FAS
	TA-7	DAB2IP
	TA-7	CYP2E1
	TA-7	ACY1
	TA-7	PRKAB2
	TA-8	ADRA1A
	TA-8	ADRA2A
	TA-8	KCNH6
	TA-8	GGCX
	TA-8	ADRA1D
	TA-8	KCNH2
	TA-8	PTGS1
	TA-8	ADRA1B
	TA-8	PTGS2
	TA-8	KCNH7
	TA-8	ADRA2B
	TA-9	TRPV3
	TA-9	OPRK1
	TA-9	TRPM8
	TA-9	TRPA1
	TA-9	AR
	TA-9	VDR
	TA-10	SEC14L3
	TA-10	PPP2CA
	TA-10	PRKCA
	TA-10	NR1I2
	TA-10	ALOX5
	TA-10	PPP2CB
	TA-10	SEC14L2
	TA-10	DGKA
	TA-10	PRKCB
	TA-10	SEC14L4
	TA-10	SERPINE1
	TA-10	CHGA
	TA-10	SEC14L6
	TA-10	CNR2
	TA-10	TYR
	TA-10	CNR1
	TA-10	SLC2A1
	TA-10	JUP
	TA-10	FGF1
	TA-10	PKP2
	TA-10	SERPINE2
	TA-10	POR
	TA-10	CCL3
	TA-10	ABCG2
	TA-10	SOCS1
	TA-10	SREBF1
	TA-10	PTPN2
	TA-10	TTPA
	TA-10	PRKAA1
	TA-10	PPP2R1A
	TA-10	ABCB4
	TA-10	PKP3
	TA-10	PRKCG
	TA-10	NF2
	TA-10	ABCB1
	TA-10	AFM
	TA-10	ABCG1
	TA-10	REST
	TA-10	SOAT1
	TA-10	MTTP
	TA-10	SOAT2
	TA-11	MTNR1A
	TA-11	MTNR1B
	TA-11	PDE10A
	TA-11	PDE4B
	TA-12	ESR1
	TA-12	PGR
	TA-12	AR
	TA-12	NR3C2
	TA-12	GABRA2
	TA-12	GABRD
	TA-12	GABRB1
	TA-12	GABRG3
	TA-12	GABRE
	TA-12	GABRA3
	TA-12	GABRG1
	TA-12	GABRP
	TA-12	GABRA4
	TA-12	GABRB2
	TA-12	GABRQ
	TA-12	GABRB3
	TA-12	GABRA5
	TA-12	GABRA6
	TA-12	GABRA1
	TA-12	GABRG2
	TA-12	ADRA2B
	TA-13	CNR2
	TA-13	TYR
	TA-13	CNR1
KC	KC-1	TOP2A
	KC-1	TUBB
	KC-1	TUBB4A
	KC-1	TUBB2B
	KC-1	TUBB4B
	KC-1	TUBA1C
	KC-1	TUBA1B
	KC-1	TUBA4A
	KC-1	TUBA1A
	KC-1	TUBB3
	KC-1	EHHADH
	KC-1	TUBA8
	KC-1	TUBA3E
	KC-1	TUBB6
	KC-1	TUBB8
	KC-1	TUBA3C
	KC-1	TUBB2A
	KC-1	PTGFR
	KC-1	TOP2B
	KC-1	TUBA3D
ZN	ZN-1	ADRA1A
	ZN-1	ADRA2A
	ZN-1	KCNH6
	ZN-1	GGCX
	ZN-1	ADRA1D
	ZN-1	KCNH2
	ZN-1	PTGS1
	ZN-1	ADRA1B
	ZN-1	PTGS2
	ZN-1	KCNH7
	ZN-1	ADRA2B
BC	BC-1	NFKB1
	BC-1	CYSLTR1
	BC-1	TUBB
	BC-1	TNF
	BC-1	RNASE3
	BC-1	MUC2
	BC-1	IL5
	BC-1	TUBB1
	BC-2	NFKB1
	BC-2	CYSLTR1
	BC-2	TUBB
	BC-2	TNF
	BC-2	RNASE3
	BC-2	MUC2
	BC-2	IL5
	BC-2	TUBB1
	BC-3	NFKB1
	BC-3	CYSLTR1
	BC-3	TUBB
	BC-3	TNF
	BC-3	RNASE3
	BC-3	MUC2
	BC-3	IL5
	BC-3	TUBB1
SA	SA-1	HTR2A
	SA-1	CHRM3
	SA-1	HTR2B
	SA-1	ADRA2A
	SA-1	HTR1B
	SA-1	HTR2C
	SA-1	HTR1D
	SA-1	DRD2
	SA-1	ACHE
	SA-1	SLC18A2
	SA-1	DRD4
	SA-1	CHRNA2
	SA-1	HTR1A
	SA-1	ADRA2C
	SA-1	CALY
	SA-1	DRD3
	SA-1	DRD5
	SA-1	HTR3A
	SA-1	DRD1
	SA-1	BCHE
	SA-1	CHRM2
	SA-1	ADRA2B
	SA-1	ESR2
	SA-1	OPRD1
	SA-1	ESR1
	SA-1	OPRK1
	SA-1	OPRM1
	SA-1	CYBA
	SA-1	CHRNA4
	SA-1	RAC2
	SA-1	RAC1
	SA-1	NCF4
	SA-1	CHRNA7
	SA-1	CYBB
	SA-1	NCF1
	SA-1	SIGMAR1
	SA-1	NCF2
	SA-1	CHRNA3
	SA-1	RAC3
	SA-1	CHRNB2
	SA-1	SLC6A4
	SA-1	PGRMC1
	SA-1	GRIN3A
	SA-1	CHRFAM7A
	SA-1	CHRNB4
	SA-1	SLC6A2
	SA-2	HTR2A
	SA-2	HTR2B
	SA-2	ADRA2A
	SA-2	HTR1B
	SA-2	HTR2C
	SA-2	HTR1D
	SA-2	DRD2
	SA-2	DRD4
	SA-2	HTR1A
	SA-2	ADRA2C
	SA-2	CALY
	SA-2	DRD3
	SA-2	DRD5
	SA-2	DRD1
	SA-2	ADRA2B
	SA-2	SEC14L3
	SA-2	PPP2CA
	SA-2	PRKCA
	SA-2	NR1I2
	SA-2	ALOX5
	SA-2	PPP2CB
	SA-2	SEC14L2
	SA-2	DGKA
	SA-2	PRKCB
	SA-2	SEC14L4
	SA-3	DRD2
	SA-3	SLC18A2
	SA-4	KCNJ8
	SA-4	KCNJ12
	SA-4	HTR2A
	SA-4	HTR2B
	SA-4	ADRA2A
	SA-4	HTR1B
	SA-4	KCNJ11
	SA-4	KCNJ15
	SA-4	SLC18A1
	SA-4	HTR2C
	SA-4	HTR1D
	SA-4	DRD2
	SA-4	SLC18A2
	SA-4	KCNJ10
	SA-4	HTR1A
	SA-4	ADRA2C
	SA-4	DRD3
	SA-4	KCNJ1
	SA-4	ADRA2B
	SA-4	KCNJ14
	SA-5	ESR2
	SA-5	OPRD1
	SA-5	ESR1
	SA-5	OPRK1
	SA-5	OPRM1
	SA-5	SHH
	SA-5	FGFR2
	SA-5	NEFL
	SA-5	WLS
	SA-5	NEFH
	SA-5	HTR2A
	SA-5	TLR4
	SA-5	GRIN3B
	SA-5	GRIN2A
	SA-5	SCN5A
	SA-5	SCN10A
	SA-5	DRD2
	SA-5	ACHE
	SA-5	GRIN2C
	SA-5	SLC18A2
	SA-5	GRIN2B
	SA-5	CREB1
	SA-5	ORM1
	SA-5	GRIN3A
	SA-5	GRIN2D
	SA-5	ORM2
	SA-5	GRIN1
	SA-6	ESR2
	SA-6	OPRD1
	SA-6	ESR1
	SA-6	OPRK1
	SA-6	OPRM1
	SA-6	SHH
	SA-6	FGFR2
	SA-6	NEFL
	SA-6	WLS
	SA-6	NEFH
	SA-6	HTR2A
	SA-6	TLR4
	SA-6	GRIN3B
	SA-6	GRIN2A
	SA-6	SCN5A
	SA-6	SCN10A
	SA-6	DRD2
	SA-6	ACHE
	SA-6	GRIN2C
	SA-6	SLC18A2
	SA-6	GRIN2B
	SA-6	CREB1
	SA-6	ORM1
	SA-6	GRIN3A
	SA-6	GRIN2D
	SA-7	HTR2A
	SA-7	HTR2B
	SA-7	ADRA2A
	SA-7	HTR1B
	SA-7	HTR2C
	SA-7	HTR1D
	SA-7	DRD2
	SA-7	DRD4
	SA-7	HTR1A
	SA-7	ADRA2C
	SA-7	CALY
	SA-7	DRD3
	SA-7	DRD5
	SA-7	DRD1
	SA-7	ADRA2B
	SA-7	ADRB2
	SA-7	ADORA2A
	SA-7	HBA2
	SA-7	HBA1
	SA-7	SLC6A3
	SA-7	ATF4
	SA-7	ADRA1A
	SA-7	GJA1
	SA-7	JDP2
	SA-7	IL2
	SA-7	ATF3
	SA-7	VCAM1
	SA-7	TNF
	SA-7	ATF2
	SA-7	ATF1
	SA-7	ADRB1
	SA-7	NFATC1
	SA-7	ADRA1D
	SA-7	ATF5
	SA-7	JUN
	SA-7	NDUFC2
	SA-7	SLC6A4
	SA-7	ACHE
	SA-7	SELE
	SA-7	KCNH2
	SA-7	SLC18A2
	SA-7	HIF1A
	SA-7	ATF7
	SA-7	VEGFA
	SA-7	ADRA1B
	SA-7	ATF6
	SA-7	ADRB3
	SA-7	FOS
	SA-7	SLC6A2
	SA-7	NPPB
	SA-8	AR
	SA-8	ATP1A3
	SA-8	HMGCR
	SA-8	ITGB2
	SA-8	ATP1A2
	SA-8	ATP1A1
	SA-8	ITGAL
	SA-8	HDAC2
	SA-9	FASN
	SA-9	ADRA1A
	SA-9	KCNH6
	SA-9	ADRA1D
	SA-9	KCNH2
	SA-9	ADRA1B
	SA-9	KCNH7
	SA-10	CHRM3
	SA-10	DRD2
	SA-10	ACHE
	SA-10	SLC18A2
	SA-10	CHRNA2
	SA-10	HTR3A
	SA-10	BCHE
	SA-10	CHRM2
	SA-10	CYBA
	SA-10	CHRNA4
	SA-10	RAC2
	SA-10	RAC1
	SA-10	OPRD1
	SA-10	NCF4
	SA-10	CHRNA7
	SA-10	CYBB
	SA-10	NCF1
	SA-10	SIGMAR1
	SA-10	NCF2
	SA-10	OPRK1
	SA-10	CHRNA3
	SA-10	RAC3
	SA-10	CHRNB2
	SA-10	SLC6A4
	SA-10	OPRM1
	SA-10	PGRMC1
	SA-10	GRIN3A
	SA-10	CHRFAM7A
	SA-10	CHRNB4
	SA-10	SLC6A2
	SA-10	TLR4
	SA-10	ELANE
	SA-10	CTSG
	SA-10	SLC18A1
	SA-10	CEND1
	SA-10	SLC22A1
	SA-10	ADRA1B
	SA-10	WLS
	SA-10	CHRNA9
	SA-10	ADRA1A
	SA-10	HTR2A
	SA-10	CHRM1
	SA-10	HTR2B
	SA-10	ADRA2A
	SA-10	HTR6
	SA-10	HTR2C
	SA-10	ADRA1D
	SA-10	CHRM5
	SA-10	HRH4
	SA-10	HRH1
	SA-10	KCNH2
	SA-10	HRH2
	SA-10	HTR1A
	SA-10	ADRA2C
	SA-10	CHRM4
	SA-10	ADRA2B
	SA-11	HTR2A
	SA-11	HTR2B
	SA-11	ADRA2A
	SA-11	HTR1B
	SA-11	HTR2C
	SA-11	HTR1D
	SA-11	DRD2
	SA-11	DRD4
	SA-11	HTR1A
	SA-11	ADRA2C
	SA-11	CALY
	SA-11	DRD3
	SA-11	DRD5
	SA-11	DRD1
	SA-11	ADRA2B
	SA-11	ACHE
	SA-11	CHRNA2
	SA-11	HTR3A
	SA-11	CHRM2
	SA-11	SLC6A3
	SA-11	SLC6A4
	SA-11	SLC6A2
	SA-12	KCND1
	SA-12	KCNA3
	SA-12	PRKAB1
	SA-12	ADH1A
	SA-12	KCNA10
	SA-12	GAMT
	SA-12	KCNC3
	SA-12	KCNA1
	SA-12	KCNA2
	SA-12	TPO
	SA-12	CAT
	SA-12	KCNB1
	SA-12	ADH1B
	SA-12	DLG4
	SA-12	KCNC2
	SA-12	KCNC1
	SA-12	ADH1C
	SA-12	KCNB2
	SA-12	KCNA5
	SA-12	RNASE1
	SA-12	KCND2
	SA-12	ALDH2
	SA-12	KCNA4
	SA-12	KCNA7
	SA-12	KCNA6
	SA-12	KCND3
	SA-12	GUCY1B3
	SA-12	GATM
	SA-12	KCNK4
	SA-12	IYD
	SA-12	KCNQ1
	SA-12	RDH11
	SA-12	RBP3
	SA-12	RETSAT
	SA-12	CYP17A1
	SA-12	RDH13
	SA-12	DHRS3
	SA-12	RDH5
	SA-12	ESR1
	SA-12	PGR
	SA-12	ALDH1A3
	SA-12	RDH12
	SA-12	OPRK1
	SA-12	DHRS4
	SA-12	RBP1
	SA-12	ALDH1A1
	SA-12	RLBP1
	SA-12	RDH14
	SA-12	RDH8
	SA-12	LRAT
	SA-12	ALDH1A2
	SA-12	NR3C2
	SA-12	FBP1
	SA-12	DGKI
	SA-12	ADH7
	SA-12	NFIB
	SA-12	CYGB
	SA-12	NRXN3
	SA-12	LRRC4B
	SA-12	AQP8
	SA-12	ARX
	SA-12	IGF1
	SA-12	SHANK3
	SA-12	ACY3
	SA-12	ASPA
	SA-12	NRXN1
	SA-12	EDN1
	SA-12	OXT
	SA-12	MAGI2
	SA-12	APOE
	SA-12	SOX15
	SA-12	CNTNAP4
	SA-12	RNASE4
	SA-12	RAB3A
	SA-12	MC4R
	SA-12	IL1B
	SA-12	GRIN2A
	SA-12	SLC17A7
	SA-12	CYP11A1
	SA-12	SCN5A
	SA-12	SCN10A
	SA-12	SPARC
	SA-12	SORCS3
	SA-12	RNASE8
	SA-12	KCNIP2
	SA-12	GPX7
	SA-12	CRLF1
	SA-12	FADD
	SA-12	SNTG2
	SA-12	SCGB1A1
	SA-12	OXTR
	SA-12	ALDH1B1
	SA-12	LEP
	SA-12	NLGN1
	SA-12	CACNA1D
	SA-12	RAPGEF2
	SA-12	DARS
	SA-12	ANK3
	SA-12	KCNE5
	SA-12	PPARD
	SA-12	NKX2-1
	SA-12	MIP
	SA-12	RYR3
	SA-12	ZPR1
	SA-12	ALDH3B1
	SA-12	NPPA
	SA-12	STX1A
	SA-12	PAXBP1
	SA-12	PAX7
	SA-12	ALDH3B2
	SA-12	RNASE2
	SA-12	NRXN2
	SA-12	ADORA1
	SA-12	ADH4
	SA-12	GJA5
	SA-12	FAS
	SA-12	DAB2IP
	SA-12	CYP2E1
	SA-12	ACY1
	SA-12	PRKAB2
	SA-13	GAA
	SA-13	MGAM
	SA-13	UGCG
	SA-13	GANAB
	SA-13	GANC
	SA-13	CYP3A4
	SA-13	PADI4
	SA-14	ESR1
	SA-14	PGR
	SA-14	VDR
	SA-14	CYP27B1
	SA-14	GC
	SA-14	SNW1
	SA-14	AR
	SA-14	NR3C1
	SA-14	NFKB1
	SA-14	AKR1C3
	SA-14	CYP24A1
	SA-14	GPBAR1
	SA-14	SNAI2
	SA-14	MED1
	SA-14	SNAI1
	SA-14	CYP3A4
	SA-14	CALB1
	SA-14	FGF23
	SA-14	GFI1
	SA-14	LANCL2
	SA-14	WNT4
	SA-14	TCF3
	SA-14	BAX
	SA-14	KL
	SA-14	CYP2R1
	SA-14	PML
	SA-14	B4GALT1
	SA-14	S100G
	SA-14	CYP27A1
	SA-14	KANK2
	SA-14	IRX5
	SA-14	RXRA
	SA-14	NR1H4
	SA-14	TRIM24
	SA-14	CYP17A1
	SA-14	TRPV3
	SA-14	OPRK1
	SA-14	TRPM8
	SA-14	TRPA1
	SA-15	OPRD1
	SA-15	GRIN3B
	SA-15	GRIN2A
	SA-15	OPRK1
	SA-15	OPRM1
	SA-15	GRIN2C
	SA-15	GRIN2B
	SA-15	GRIN3A
	SA-15	GRIN2D
	SA-15	GRIN1
	SA-15	EPHX2
	SA-15	WLS
	SA-15	ESR2
	SA-15	ESR1
SS	SS-1	PDE3A
	SS-1	SOAT1
	SS-1	MTTP
	SS-1	CNR2
	SS-1	CNR1
	SS-1	HSD17B1
	SS-1	SOAT2
	SS-2	HSD17B1
	SS-2	ESR1
	SS-2	CFTR
	SS-2	AKR1C3
	SS-2	HSD17B6
	SS-2	HSD17B2
	SS-2	CYP11A1
	SS-2	WNT4
	SS-2	STAR
	SS-2	HSD17B8
	SS-2	DHRS9
	SS-2	HSD17B3
	SS-2	PPARG
	SS-2	PTGS1
	SS-2	PTGS2
	SS-2	ALOX5
	SS-2	MPL
	SS-3	SEC14L3
	SS-3	SOAT1
	SS-3	MTTP
	SS-3	CNR2
	SS-3	PPP2CA
	SS-3	PRKCA
	SS-3	NR1I2
	SS-3	CNR1
	SS-3	ALOX5
	SS-3	PPP2CB
	SS-3	SEC14L2
	SS-3	DGKA
	SS-3	PRKCB
	SS-3	SOAT2
	SS-3	SEC14L4
	SS-4	CACNA2D1
	SS-4	SRD5A1
	SS-4	CACNA1H
	SS-4	ESR2
	SS-4	ESR1
	SS-4	CACNA2D2
	SS-4	CACNA1S
	SS-4	PGR
	SS-4	AR
	SS-4	CACNA1C
	SS-4	CACNA1D
	SS-4	NR1I2
	SS-4	HSD17B1
	SS-4	CACNB2
	SS-4	CACNG1
	SS-4	CRYZ
	SS-4	VKORC1
	SS-4	NQO1
	SS-5	SEC14L3
	SS-5	PPP2CA
	SS-5	PRKCA
	SS-5	NR1I2
	SS-5	ALOX5
	SS-5	PPP2CB
	SS-5	SEC14L2
	SS-5	DGKA
	SS-5	PRKCB
	SS-5	SEC14L4
	SS-5	SERPINE1
	SS-5	CHGA
	SS-5	CNR2
	SS-5	CNR1
	SS-5	SEC14L6
	SS-5	TYR
	SS-5	SLC2A1
	SS-5	JUP
	SS-5	FGF1
	SS-5	PKP2
	SS-5	SERPINE2
	SS-5	POR
	SS-5	CCL3
	SS-5	ABCG2
	SS-5	SOCS1
	SS-5	SREBF1
	SS-5	PTPN2
	SS-5	TTPA
	SS-5	PRKAA1
	SS-5	PPP2R1A
	SS-5	ABCB4
	SS-5	PKP3
	SS-5	PRKCG
	SS-5	NF2
	SS-5	ABCB1
	SS-5	AFM
	SS-5	ABCG1
	SS-5	REST
	SS-5	SOAT1
	SS-5	MTTP
	SS-5	SOAT2
	SS-6	SEC14L3
	SS-6	SOAT1
	SS-6	MTTP
	SS-6	CNR2
	SS-6	PPP2CA
	SS-6	PRKCA
	SS-6	NR1I2
	SS-6	CNR1
	SS-6	ALOX5
	SS-6	PPP2CB
	SS-6	SEC14L2
	SS-6	DGKA
	SS-6	PRKCB
	SS-6	SOAT2
	SS-6	SEC14L4
	SS-7	SEC14L3
	SS-7	PPP2CA
	SS-7	PRKCA
	SS-7	NR1I2
	SS-7	ALOX5
	SS-7	PPP2CB
	SS-7	SEC14L2
	SS-7	DGKA
	SS-7	PRKCB
	SS-7	SEC14L4
	SS-7	SERPINE1
	SS-7	CHGA
	SS-7	CNR2
	SS-7	CNR1
	SS-7	SEC14L6
	SS-7	TYR
	SS-7	SLC2A1
	SS-7	JUP
	SS-7	FGF1
	SS-7	PKP2
	SS-7	SERPINE2
	SS-7	POR
	SS-7	CCL3
	SS-7	ABCG2
	SS-7	SOCS1
	SS-7	SREBF1
	SS-7	PTPN2
	SS-7	TTPA
	SS-7	PRKAA1
	SS-7	PPP2R1A
	SS-7	ABCB4
	SS-7	PKP3
	SS-7	PRKCG
	SS-7	NF2
	SS-7	ABCB1
	SS-7	AFM
	SS-7	ABCG1
	SS-7	REST
	SS-7	SOAT1
	SS-7	MTTP
	SS-7	SOAT2
	SS-8	CRYZ
	SS-8	VKORC1
	SS-8	NQO1
	SS-9	SEC14L3
	SS-9	SOAT1
	SS-9	MTTP
	SS-9	CNR2
	SS-9	PPP2CA
	SS-9	PRKCA
	SS-9	NR1I2
	SS-9	CNR1
	SS-9	ALOX5
	SS-9	PPP2CB
	SS-9	SEC14L2
	SS-9	DGKA
	SS-9	PRKCB
	SS-9	SOAT2
	SS-9	SEC14L4
	SS-10	SEC14L3
	SS-10	SOAT1
	SS-10	MTTP
	SS-10	CNR2
	SS-10	PPP2CA
	SS-10	PRKCA
	SS-10	NR1I2
	SS-10	CNR1
	SS-10	ALOX5
	SS-10	PPP2CB
	SS-10	SEC14L2
	SS-10	DGKA
	SS-10	PRKCB
	SS-10	SOAT2
	SS-10	SEC14L4
	SS-11	SEC14L3
	SS-11	SOAT1
	SS-11	MTTP
	SS-11	CNR2
	SS-11	PPP2CA
	SS-11	PRKCA
	SS-11	NR1I2
	SS-11	CNR1
	SS-11	ALOX5
	SS-11	PPP2CB
	SS-11	SEC14L2
	SS-11	DGKA
	SS-11	PRKCB
	SS-11	SOAT2
	SS-11	SEC14L4
	SS-12	ESR1
	SS-12	PGR
	SS-12	AR
	SS-12	NR3C1
	SS-12	ANXA1
	SS-12	VDR
	SS-13	KCND1
	SS-13	KCNA3
	SS-13	PRKAB1
	SS-13	ADH1A
	SS-13	KCNA10
	SS-13	GAMT
	SS-13	KCNC3
	SS-13	KCNA1
	SS-13	KCNA2
	SS-13	TPO
	SS-13	CAT
	SS-13	KCNB1
	SS-13	ADH1B
	SS-13	DLG4
	SS-13	KCNC2
	SS-13	KCNC1
	SS-13	ADH1C
	SS-13	KCNB2
	SS-13	KCNA5
	SS-13	RNASE1
	SS-13	KCND2
	SS-13	ALDH2
	SS-13	KCNA4
	SS-13	KCNA7
	SS-13	KCNA6
	SS-13	KCND3
	SS-13	GUCY1B3
	SS-13	GATM
	SS-13	KCNK4
	SS-13	IYD
	SS-13	KCNQ1
	SS-13	RDH11
	SS-13	RBP3
	SS-13	RETSAT
	SS-13	CYP17A1
	SS-13	RDH13
	SS-13	DHRS3
	SS-13	RDH5
	SS-13	ESR1
	SS-13	PGR
	SS-13	ALDH1A3
	SS-13	RDH12
	SS-13	OPRK1
	SS-13	DHRS4
	SS-13	RBP1
	SS-13	ALDH1A1
	SS-13	RLBP1
	SS-13	RDH14
	SS-13	RDH8
	SS-13	LRAT
	SS-13	ALDH1A2
	SS-13	NR3C2
	SS-13	FBP1
	SS-13	DGKI
	SS-13	ADH7
	SS-13	NFIB
	SS-13	CYGB
	SS-13	NRXN3
	SS-13	LRRC4B
	SS-13	AQP8
	SS-13	ARX
	SS-13	IGF1
	SS-13	SHANK3
	SS-13	ACY3
	SS-13	ASPA
	SS-13	NRXN1
	SS-13	EDN1
	SS-13	OXT
	SS-13	MAGI2
	SS-13	APOE
	SS-13	SOX15
	SS-13	CNTNAP4
	SS-13	RNASE4
	SS-13	RAB3A
	SS-13	MC4R
	SS-13	IL1B
	SS-13	GRIN2A
	SS-13	SLC17A7
	SS-13	CYP11A1
	SS-13	SCN5A
	SS-13	SCN10A
	SS-13	SPARC
	SS-13	SORCS3
	SS-13	RNASE8
	SS-13	KCNIP2
	SS-13	GPX7
	SS-13	CRLF1
	SS-13	FADD
	SS-13	SNTG2
	SS-13	SCGB1A1
	SS-13	OXTR
	SS-13	ALDH1B1
	SS-13	LEP
	SS-13	NLGN1
	SS-13	CACNA1D
	SS-13	RAPGEF2
	SS-13	DARS
	SS-13	ANK3
	SS-13	KCNE5
	SS-13	PPARD
	SS-13	NKX2-1
	SS-13	MIP
	SS-13	RYR3
	SS-13	ZPR1
	SS-13	ALDH3B1
	SS-13	NPPA
	SS-13	STX1A
	SS-13	PAXBP1
	SS-13	PAX7
	SS-13	ALDH3B2
	SS-13	RNASE2
	SS-13	NRXN2
	SS-13	ADORA1
	SS-13	ADH4
	SS-13	GJA5
	SS-13	FAS
	SS-13	DAB2IP
	SS-13	CYP2E1
	SS-13	ACY1
	SS-13	PRKAB2
	SS-14	SEC14L3
	SS-14	SOAT1
	SS-14	MTTP
	SS-14	CNR2
	SS-14	PPP2CA
	SS-14	PRKCA
	SS-14	NR1I2
	SS-14	CNR1
	SS-14	ALOX5
	SS-14	PPP2CB
	SS-14	SEC14L2
	SS-14	DGKA
	SS-14	PRKCB
	SS-14	SOAT2
	SS-14	SEC14L4
	SS-15	SOAT1
	SS-15	MTTP
	SS-15	CNR2
	SS-15	CNR1
	SS-15	SOAT2
	SS-15	DRD2
	SS-15	PAWR
	SS-15	ADRA1A
	SS-15	ADRA2A
	SS-15	KCNH6
	SS-15	ADRA1D
	SS-15	KCNH2
	SS-15	ADRA1B
	SS-15	KCNH7
	SS-15	ADRA2B
	SS-16	CRYZ
	SS-16	VKORC1
	SS-16	NQO1
AC	AC-1	CHRNA4
	AC-1	CHRNB3
	AC-1	CHRNA7
	AC-1	CHRNA10
	AC-1	CHRNA3
	AC-1	CHRNB2
	AC-1	CHRNA2
	AC-1	CHRNA6
	AC-1	CHAT
	AC-1	CHRNA9
	AC-1	CHRFAM7A
	AC-1	CYP19A1
	AC-1	CHRNA5
	AC-1	CHRNB4
	AC-1	HRH3
	AC-1	HRH1
	AC-1	ADRA1B
	AC-1	HTR1B
	AC-1	HTR1D
	AC-1	NAV2
	AC-1	ADORA2A
	AC-1	CACNA1A
	AC-1	LILRB1
	AC-1	LHCGR
	AC-1	HTR6
	AC-1	PTK2B
	AC-1	MAOB
	AC-1	SLC44A4
	AC-1	NPY5R
	AC-1	P2RY1
	AC-1	ADRA1D
	AC-1	CACNA1C
	AC-1	HRH4
	AC-1	SLC18A3
	AC-1	HRH2
	AC-1	TACR2
	AC-1	ZNF219
	AC-1	POU1F1
	AC-1	KCNMA1
	AC-1	GPER1
	AC-1	CALCA
	AC-1	KISS1
	AC-1	SLC6A3
	AC-1	SMPD1
	AC-1	ADRA1A
	AC-1	CXCR4
	AC-1	HTR2A
	AC-1	ADRB2
	AC-1	CHRM3
	AC-1	CHRM1
	AC-1	ADRA2A
	AC-1	ADRB1
	AC-1	SLC18A1
	AC-1	HTR2C
	AC-1	DRD2
	AC-1	CPT2
	AC-1	MAOA
	AC-1	CHRM5
	AC-1	SLC6A4
	AC-1	SLC18A2
	AC-1	HTR7
	AC-1	HTR1A
	AC-1	ADRA2C
	AC-1	GABRB3
	AC-1	CPT1A
	AC-1	ADRB3
	AC-1	CHRM2
	AC-1	TAAR1
	AC-1	CHRM4
	AC-1	ADRA2B
	AC-1	SLC6A2
FHV	FHV-1	DNMT3A
	FHV-1	HTR2A
	FHV-1	HTR1B
	FHV-1	HTR2C
	FHV-1	DRD2
	FHV-1	CNR1
	FHV-1	HTR1A
	FHV-1	DRD5
	FHV-1	DRD1
	FHV-1	CD34
	FHV-1	ADRA1A
	FHV-1	ADRA2A
	FHV-1	KCNH2
	FHV-1	ADRA1B
	FHV-1	HRH1
	FHV-1	EPM2A
	FHV-1	GNB5
	FHV-1	DGKI
	FHV-1	FEZF2
	FHV-1	P2RX2
	FHV-1	ATP1A3
	FHV-1	ARX
	FHV-1	FLNA
	FHV-1	CNTN2
	FHV-1	DTNBP1
	FHV-1	MAPK8IP2
	FHV-1	CRHR1
	FHV-1	HTR2B
	FHV-1	OPRL1
	FHV-1	ADCY5
	FHV-1	PPP1R1B
	FHV-1	CAV2
	FHV-1	CABP1
	FHV-1	P2RX3
	FHV-1	LHX6
	FHV-1	FLOT1
	FHV-1	FGFR2
	FHV-1	GHRL
	FHV-1	TBR1
	FHV-1	CACNA1C
	FHV-1	CHRNB2
	FHV-1	SRI
	FHV-1	RAB3B
	FHV-1	DRD4
	FHV-1	CRH
	FHV-1	SHANK1
	FHV-1	LRRK2
	FHV-1	TACR2
	FHV-1	DRD3
	FHV-1	PDGFA
	FHV-1	FGFR1
	FHV-1	ZP3
	FHV-1	ARRDC3
	FHV-1	ADA
	FHV-1	PARK2
	FHV-1	KCNMA1
	FHV-1	ADORA1
	FHV-1	PINK1
	FHV-1	PALM
	FHV-1	PDE8B
	FHV-1	PDGFB
	FHV-1	GRM7
	FHV-1	FOS
	FHV-1	GRIN1
	FHV-1	DNM2
	FHV-1	SLC6A3
	FHV-1	PNKD
	FHV-1	PASD1
	FHV-1	FOXP2
	FHV-1	ACTN3
	FHV-1	AGRP
	FHV-1	MTMR4
	FHV-1	SECISBP2
	FHV-1	RGS19
	FHV-1	CREBRF
	FHV-1	PLP1
	FHV-1	GPM6B
	FHV-1	HPCA
	FHV-1	TAC1
	FHV-1	FZD4
	FHV-1	HTR4
	FHV-1	PITX2
	FHV-1	XBP1
	FHV-1	LPAR1
	FHV-1	HTR5A
	FHV-1	NRG1
	FHV-1	GNA12
	FHV-1	ABAT
	FHV-1	EDNRA
	FHV-1	LAMC3
	FHV-1	NGFR
	FHV-1	SLITRK6
	FHV-1	NAV2
	FHV-1	NPAS1
	FHV-1	SDK1
	FHV-1	BBS2
	FHV-1	KNG1
	FHV-1	LTBP4
	FHV-1	INSR
	FHV-1	AZIN2
	FHV-1	RAB3GAP1
	FHV-1	CDK6
	FHV-1	DLX2
	FHV-1	PPP3CB
	FHV-1	SLC8A1
	FHV-1	GPD1
	FHV-1	TACR3
	FHV-1	FYN
	FHV-1	TPH2
	FHV-1	SCT
	FHV-1	PTEN
	FHV-1	GPR37
	FHV-1	SLC9A3R2
	FHV-1	HOMER1
	FHV-1	IGF1
	FHV-1	SHANK3
	FHV-1	ADRB2
	FHV-1	AVPR1A
	FHV-1	MECP2
	FHV-1	FCER1G
	FHV-1	GABRB1
	FHV-1	ADORA2A
	FHV-1	CHRM3
	FHV-1	NRXN1
	FHV-1	AGMAT
	FHV-1	GDNF
	FHV-1	SHOX2
	FHV-1	GATA2
	FHV-1	NPY1R
	FHV-1	FRMPD4
	FHV-1	EDN1
	FHV-1	NF1
	FHV-1	PHKG2
	FHV-1	CFAP20
	FHV-1	OXT
	FHV-1	GTF2H2
	FHV-1	DLL1
	FHV-1	NTRK1
	FHV-1	APLP1
	FHV-1	SLITRK5
	FHV-1	P2RX7
	FHV-1	DUOX2
	FHV-1	RXFP4
	FHV-1	RELN
	FHV-1	COMT
	FHV-1	GRIK3
	FHV-1	LILRB1
	FHV-1	GHSR
	FHV-1	YWHAE
	FHV-1	CETN2
	FHV-1	TYK2
	FHV-1	RIC8A
	FHV-1	DOCK5
	FHV-1	CNTNAP4
	FHV-1	CETN1
	FHV-1	EPHA7
	FHV-1	PPP5C
	FHV-1	NTSR1
	FHV-1	S1PR1
	FHV-1	PARP1
	FHV-1	LXN
	FHV-1	TH
	FHV-1	EDN3
	FHV-1	GRM1
	FHV-1	TRPV1
	FHV-1	MC1R
	FHV-1	NPR3
	FHV-1	CIPC
	FHV-1	CLN6
	FHV-1	TFAP2B
	FHV-1	NEUROD6
	FHV-1	KCNA1
	FHV-1	ETV1
	FHV-1	BMP2
	FHV-1	EDNRB
	FHV-1	IL1B
	FHV-1	CHRNA7
	FHV-1	GRIN2A
	FHV-1	AGT
	FHV-1	CRHBP
	FHV-1	PIK3C2A
	FHV-1	UNC13B
	FHV-1	F2R
	FHV-1	MTNR1B
	FHV-1	HTR6
	FHV-1	CRY2
	FHV-1	SCN5A
	FHV-1	GNAQ
	FHV-1	RAB1A
	FHV-1	ACE2
	FHV-1	HES1
	FHV-1	PROX1
	FHV-1	CAT
	FHV-1	LEF1
	FHV-1	PTK2B
	FHV-1	GRID2
	FHV-1	CDK5
	FHV-1	FABP7
	FHV-1	MAOB
	FHV-1	STOML2
	FHV-1	GNG2
	FHV-1	GNA13
	FHV-1	HMBS
	FHV-1	KCNJ11
	FHV-1	ARRB2
	FHV-1	TNNI3
	FHV-1	BBS4
	FHV-1	NR4A2
	FHV-1	GFI1
	FHV-1	JAK2
	FHV-1	ADRB1
	FHV-1	NR2E1
	FHV-1	NPY2R
	FHV-1	MBD2
	FHV-1	TPH1
	FHV-1	NPS
	FHV-1	PDE4D
	FHV-1	EPS8
	FHV-1	HRH3
	FHV-1	MLXIPL
	FHV-1	SSTR2
	FHV-1	ATP2B2
	FHV-1	TOR1A
	FHV-1	LAMB2
	FHV-1	P2RY1
	FHV-1	VCP
	FHV-1	PRKAA2
	FHV-1	SLC18A1
	FHV-1	ATAD1
	FHV-1	STRA6
	FHV-1	EMX2
	FHV-1	BCL11B
	FHV-1	WNT4
	FHV-1	ADRA1D
	FHV-1	GNA11
	FHV-1	TRPM3
	FHV-1	VIM
	FHV-1	PTPN11
	FHV-1	HTR1D
	FHV-1	OXTR
	FHV-1	GHRHR
	FHV-1	DRGX
	FHV-1	P2RY12
	FHV-1	PDE1B
	FHV-1	HAS2
	FHV-1	ALDH1A3
	FHV-1	INPP5K
	FHV-1	DNM3
	FHV-1	CAMK2B
	FHV-1	GNA14
	FHV-1	OPRK1
	FHV-1	RGS4
	FHV-1	SACS
	FHV-1	RAC3
	FHV-1	GABRB2
	FHV-1	ATP7A
	FHV-1	DLG4
	FHV-1	UBQLN2
	FHV-1	AVP
	FHV-1	NLGN1
	FHV-1	SFPQ
	FHV-1	GLRX
	FHV-1	AOC1
	FHV-1	MAOA
	FHV-1	PARK7
	FHV-1	F2RL1
	FHV-1	DDC
	FHV-1	HRC
	FHV-1	SLC6A4
	FHV-1	ARRB1
	FHV-1	OPRM1
	FHV-1	NCOA3
	FHV-1	BTC
	FHV-1	ARNT
	FHV-1	CLN8
	FHV-1	GAPDHS
	FHV-1	SIN3A
	FHV-1	SLC1A3
	FHV-1	NUCB1
	FHV-1	BDKRB2
	FHV-1	GHRH
	FHV-1	HTR3D
	FHV-1	HELT
	FHV-1	ANK3
	FHV-1	FCER1A
	FHV-1	NR4A3
	FHV-1	ANO1
	FHV-1	PRKAA1
	FHV-1	KCNK3
	FHV-1	HIF1A
	FHV-1	ARAP1
	FHV-1	INS
	FHV-1	AGTR2
	FHV-1	MKKS
	FHV-1	GRIN2B
	FHV-1	CRY1
	FHV-1	GNB2L1
	FHV-1	CNTNAP2
	FHV-1	IGF1R
	FHV-1	ASCL1
	FHV-1	HTR7
	FHV-1	ADM
	FHV-1	USP46
	FHV-1	DMPK
	FHV-1	HRH2
	FHV-1	NLGN2
	FHV-1	PTGS1
	FHV-1	RPS6KA2
	FHV-1	MT3
	FHV-1	ATP1A2
	FHV-1	GFAP
	FHV-1	KCNJ10
	FHV-1	HTR1F
	FHV-1	SUV39H1
	FHV-1	NRGN
	FHV-1	MYO5A
	FHV-1	NKX2-1
	FHV-1	ANO3
	FHV-1	HTT
	FHV-1	ADRA2C
	FHV-1	IL10
	FHV-1	SUV39H2
	FHV-1	DBH
	FHV-1	PTGER3
	FHV-1	RYR3
	FHV-1	CHGA
	FHV-1	ENTPD5
	FHV-1	SMO
	FHV-1	RIC8B
	FHV-1	RXFP3
	FHV-1	DIAPH1
	FHV-1	RAPGEF3
	FHV-1	KCNA5
	FHV-1	SOX2
	FHV-1	BTBD9
	FHV-1	ATAT1
	FHV-1	MMP24
	FHV-1	HYAL2
	FHV-1	PTGS2
	FHV-1	CDK16
	FHV-1	EIF2B5
	FHV-1	NPPA
	FHV-1	GABRB3
	FHV-1	SOD2
	FHV-1	RCAN2
	FHV-1	CAMK1
	FHV-1	BAD
	FHV-1	GRIN3A
	FHV-1	GSX1
	FHV-1	SPTBN4
	FHV-1	FUS
	FHV-1	STX1A
	FHV-1	ASS1
	FHV-1	UCN3
	FHV-1	HTR3B
	FHV-1	NPR1
	FHV-1	RTN4
	FHV-1	DLG1
	FHV-1	HTR3E
	FHV-1	CASQ1
	FHV-1	DVL1
	FHV-1	GNAL
	FHV-1	SRD5A2
	FHV-1	GNB1
	FHV-1	SERP1
	FHV-1	PLD2
	FHV-1	TNR
	FHV-1	GNA15
	FHV-1	CDC42
	FHV-1	FGF8
	FHV-1	ARHGEF7
	FHV-1	VHLL
	FHV-1	HTR1E
	FHV-1	LMX1A
	FHV-1	SLC34A1
	FHV-1	BTG2
	FHV-1	PROP1
	FHV-1	HTR3A
	FHV-1	TSPAN2
	FHV-1	LPCAT1
	FHV-1	CHD7
	FHV-1	POU3F2
	FHV-1	MDK
	FHV-1	GABRA1
	FHV-1	RERE
	FHV-1	NR2F6
	FHV-1	CRTC1
	FHV-1	EPHB1
	FHV-1	ATP2B4
	FHV-1	GLUL
	FHV-1	SLC9A3R1
	FHV-1	MGEA5
	FHV-1	SNCA
	FHV-1	NRXN2
	FHV-1	CX3CR1
	FHV-1	FBXO32
	FHV-1	NEUROD1
	FHV-1	POU1F1
	FHV-1	GABRG2
	FHV-1	PAIP2
	FHV-1	UNC79
	FHV-1	SPR
	FHV-1	GPER1
	FHV-1	DLX1
	FHV-1	STX1B
	FHV-1	ADAM17
	FHV-1	AGTR1
	FHV-1	LPAR3
	FHV-1	PIAS3
	FHV-1	ARL13B
	FHV-1	UNC13A
	FHV-1	CALCA
	FHV-1	HPRT1
	FHV-1	RNF180
	FHV-1	ADRB3
	FHV-1	P2RX1
	FHV-1	DOCK4
	FHV-1	HDAC4
	FHV-1	NOS1
	FHV-1	KCNQ1
	FHV-1	TRPM8
	FHV-1	OGDH
	FHV-1	PAWR
	FHV-1	GRIK1
	FHV-1	MYLK
	FHV-1	INHBA
	FHV-1	MYOG
	FHV-1	PAK1
	FHV-1	HOMER2
	FHV-1	MAP2K1
	FHV-1	GPR143
	FHV-1	STRBP
	FHV-1	HDAC2
	FHV-1	KISS1
	FHV-1	FABP3
	FHV-1	GNAS
	FHV-1	GRIK2
	FHV-1	TPM1
	FHV-1	GNG3
	FHV-1	ADRA2B
	FHV-1	CLIC6
	FHV-1	ACSL3
	FHV-1	EDN2
	FHV-1	SYK
	FHV-1	HTR3C
	FHV-1	ACTA2
	FHV-1	NPAS3
	FHV-1	GRK4
	FHV-1	CRHR2
	FHV-1	F2
	FHV-1	IDH1
	FHV-1	CTNNA2
	FHV-1	PER2
	FHV-1	NRG3
	FHV-1	INSL5
	FHV-1	NPPB
	FHV-1	SLC27A1
	FHV-1	NLGN3
	FHV-1	SRGAP2
	FHV-1	TRPA1
	FHV-2	VKORC1
	FHV-3	HTR2A
	FHV-3	HTR2B
	FHV-3	ADRA2A
	FHV-3	HTR1B
	FHV-3	HTR2C
	FHV-3	HTR1D
	FHV-3	DRD2
	FHV-3	DRD4
	FHV-3	HTR1A
	FHV-3	ADRA2C
	FHV-3	CALY
	FHV-3	DRD3
	FHV-3	DRD5
	FHV-3	DRD1
	FHV-3	ADRA2B
	FHV-3	CRYZ
	FHV-3	VKORC1
	FHV-3	NQO1
	FHV-4	SLC8A1
	FHV-4	F12
	FHV-4	TRPV1
	FHV-4	FADS2
	FHV-4	FADS1
	FHV-4	PTGS1
	FHV-4	PTGS2
	FHV-4	ELOVL4
	FHV-4	RXRB
	FHV-4	GAMT
	FHV-4	CKMT1B
	FHV-4	RARRES1
	FHV-4	NR0B1
	FHV-4	RARG
	FHV-4	PPARG
	FHV-4	FFAR1
	FHV-4	CKM
	FHV-4	RARB
	FHV-4	RXRG
	FHV-4	PPARD
	FHV-4	SLC6A8
	FHV-4	ACSL4
	FHV-4	CKMT2
	FHV-4	CKMT1A
	FHV-4	ALDH1A1
	FHV-4	RARA
	FHV-4	CKB
	FHV-4	GPRC5A
	FHV-4	RXRA
	FHV-4	ALDH1A2
	FHV-4	ACSL3
	FHV-4	APOA2
	FHV-4	ALDH3A1
	FHV-4	IL1B
	FHV-4	TNF
	FHV-4	SLC9A1
	FHV-4	IL13
	FHV-4	GATM
	FHV-4	SC5D
	FHV-4	SLC16A12
	FHV-4	LPCAT1
	FHV-4	COL27A1
	FHV-4	SERPINB7
	FHV-4	SRD5A1
	FHV-4	ESR1
	FHV-4	AKR1D1
	FHV-4	PTGER1
	FHV-4	PTGER4
	FHV-4	PGR
	FHV-4	AR
	FHV-4	NR3C1
	FHV-4	TYR
	FHV-4	PTGER2
	FHV-4	PTGER3
	FHV-4	SRD5A2
	FHV-4	ANXA1
	FHV-4	ABCC2
	FHV-4	NDRG2
	FHV-4	NAMPT
	FHV-4	RGCC
	FHV-4	IHH
	FHV-4	OPN3
	FHV-4	HOPX
	FHV-4	LARP4B
	FHV-4	ESRRG
	FHV-4	FNDC5
	FHV-4	SLC8B1
	FHV-4	NR1H3
	FHV-4	OSBPL8
	FHV-4	IGF1
	FHV-4	AVPR1A
	FHV-4	MED1
	FHV-4	FMR1
	FHV-4	ELOVL3
	FHV-4	FASLG
	FHV-4	CACNA1A
	FHV-4	PLA2R1
	FHV-4	ITGB3
	FHV-4	METRNL
	FHV-4	ELOVL1
	FHV-4	MAPK9
	FHV-4	MAP4K4
	FHV-4	ANXA13
	FHV-4	FOXA1
	FHV-4	NUFIP2
	FHV-4	ADRA2A
	FHV-4	OPN4
	FHV-4	STX3
	FHV-4	SOX15
	FHV-4	OXER1
	FHV-4	RPL7A
	FHV-4	PNPLA2
	FHV-4	CAPN3
	FHV-4	EIF2AK1
	FHV-4	CYP4F2
	FHV-4	PTGIS
	FHV-4	CNST
	FHV-4	GDF5
	FHV-4	SLC8A2
	FHV-4	ALDH8A1
	FHV-4	SHBG
	FHV-4	SLC8A3
	FHV-4	FGF10
	FHV-4	ABCF1
	FHV-4	SERPINH1
	FHV-4	NPPC
	FHV-4	HEG1
	FHV-4	PPARGC1B
	FHV-4	ITGAV
	FHV-4	GNAT2
	FHV-4	MATN1
	FHV-4	MYOD1
	FHV-4	ELOVL6
	FHV-4	PTPN2
	FHV-4	S100A8
	FHV-4	ALOX5AP
	FHV-4	TCF3
	FHV-4	AVP
	FHV-4	PAX2
	FHV-4	SP1
	FHV-4	SLC6A4
[truncated: 1,062 more rows]
