# Supplementary material for: A Network Pharmacology Approach to Explore Mechanism of Action of Longzuan Tongbi Formula on Rheumatoid Arthritis
Source: Evid Based Complement Alternat Med. 2019 Jan 17;2019:5191362. doi: 10.1155/2019/5191362 (PMC6354157; doi:10.1155/2019/5191362)
Supplement: Supplementary 5 — Table S05: Data of compound target - RA target network. [file 5191362.f5.xlsx]

## Sheet: Sheet1
Herb	Compound		Gene
	code	name	number	gene symbol
飞龙掌血（Toddalia asiatica）	TA-2	Citronellol	13	SHBG	RET	ALDH1A2	ESR1	RHO	GATA3	ALDH1A1	CACNA1S	PGR	VCAM1	ALDH1A3	LRAT	AR
	TA-3	Isopinocamphone	1	AR
	TA-4	Mexolide	5	IL5	TNF	MUC2	RNASE3	NFKB1
	TA-5	Diosphenol	21	ANXA1	ADORA2A	GRIK4	FADS2	NR3C1	CYP19A1	TH	TNF	PTGS2	ESR1	PARK2	TRPV1	TNFSF11	FOS	PGR	CYP17A1	NFKB1	HSD11B1	PTGS1	AR	PDE4A
	TA-6	Eugenol	5	ALOX5	CNR1	CNR2	SEC14L2	NR1I2
	TA-7	Alpha-Pinene	21	EDN1	IGF1	LEP	APOE	FAS	ALDH1A2	ASPA	MIP	ESR1	PPARD	SCGB1A1	FADD	KCNA3	ALDH1A1	PGR	CYP17A1	ALDH1A3	CAT	IL1B	SPARC	LRAT
	TA-8	Oxychelerythrine	4	ADRA1A	PTGS2	ADRA2B	PTGS1
	TA-9	Tohogenol	2	VDR	AR
	TA-10	Robustine	15	ALOX5	FGF1	CHGA	PTPN2	CNR1	ABCB1	SOAT1	ABCG2	CNR2	SOCS1	SEC14L2	SERPINE1	NR1I2	TTPA	CCL3
	TA-11	Skimmianine	2	MTNR1B	MTNR1A
	TA-12	Citronellyl Acetate	4	ESR1	ADRA2B	PGR	AR
	TA-13	Eugenol Methyl Ether	2	CNR1	CNR2
大钻（Kadsura coccinea）	KC-1	Schisantherin L	1	TOP2B
两面针（Zanthoxylum nitidum)	ZN-1	Oxynitidine	4	ADRA1A	PTGS2	ADRA2B	PTGS1
九龙藤（Bauhinia champion)	BC-1	Sinensetin	5	IL5	TNF	MUC2	RNASE3	NFKB1
	BC-2	5,7,3',4',5'-Pentamethoxyflavone	5	IL5	TNF	MUC2	RNASE3	NFKB1
	BC-3	5,6,7,3',4',5'-Hexamethoxyflavone	5	IL5	TNF	MUC2	RNASE3	NFKB1
青风藤（Sinomenium acutum)	SA-1	Stepholidine	10	NCF4	RAC1	RAC2	NCF2	NCF1	ESR1	ADRA2B	CYBB	HTR2A	ESR2
	SA-2	Magnoflorine	5	ALOX5	ADRA2B	SEC14L2	HTR2A	NR1I2
	SA-4	Dispegatrine	2	ADRA2B	HTR2A
	SA-5	Disinomenine	6	SHH	ESR1	CREB1	TLR4	HTR2A	ESR2
	SA-6	Isosinomenine	6	SHH	ESR1	CREB1	TLR4	HTR2A	ESR2
	SA-7	Michelalbine	18	NFATC1	NPPB	ADORA2A	ADRA1A	SELE	TNF	ADRB2	VEGFA	ADRA2B	IL2	FOS	ATF2	HIF1A	VCAM1	ADRB3	HTR2A	JUN	HBA1
	SA-8	Magnograndiolide	5	ATP1A1	ITGB2	HMGCR	AR	ITGAL
	SA-9	Michelenolide	1	ADRA1A
	SA-10	Sinactine	13	NCF4	RAC1	ELANE	RAC2	HRH4	NCF2	ADRA1A	SLC22A1	NCF1	ADRA2B	CYBB	TLR4	HTR2A
	SA-11	Tuduranine	2	ADRA2B	HTR2A
	SA-12	Stigmasterol	21	EDN1	IGF1	LEP	APOE	FAS	ALDH1A2	ASPA	MIP	ESR1	PPARD	SCGB1A1	FADD	KCNA3	ALDH1A1	PGR	CYP17A1	ALDH1A3	CAT	IL1B	SPARC	LRAT
	SA-13	Sinomontanine D	3	UGCG	GAA	PADI4
	SA-14	Gamma-Sitosterol	13	CALB1	KL	NR3C1	GC	ESR1	VDR	PML	PGR	CYP17A1	NFKB1	AR	SNAI2	BAX
	SA-15	Sinomenine	2	ESR1	ESR2
鸡血藤（Spatholobus suberectus）	SS-1	Licochalcone A	5	HSD17B1	CNR1	PDE3A	SOAT1	CNR2
	SS-2	Isoliquiritigenin	7	HSD17B1	ALOX5	PPARG	PTGS2	ESR1	CFTR	PTGS1
	SS-3	Biochanin A	6	ALOX5	CNR1	SOAT1	CNR2	SEC14L2	NR1I2
	SS-4	Genistein	7	HSD17B1	ESR1	CACNA1S	PGR	NR1I2	AR	ESR2
	SS-5	Vestitol	15	ALOX5	FGF1	CHGA	PTPN2	CNR1	ABCB1	SOAT1	ABCG2	CNR2	SOCS1	SEC14L2	SERPINE1	NR1I2	TTPA	CCL3
	SS-6	Afrormosin	6	ALOX5	CNR1	SOAT1	CNR2	SEC14L2	NR1I2
	SS-7	Isosativan	15	ALOX5	FGF1	CHGA	PTPN2	CNR1	ABCB1	SOAT1	ABCG2	CNR2	SOCS1	SEC14L2	SERPINE1	NR1I2	TTPA	CCL3
	SS-9	Formononetin	6	ALOX5	CNR1	SOAT1	CNR2	SEC14L2	NR1I2
	SS-10	Calycosin	6	ALOX5	CNR1	SOAT1	CNR2	SEC14L2	NR1I2
	SS-11	Prunetin	6	ALOX5	CNR1	SOAT1	CNR2	SEC14L2	NR1I2
	SS-12	Campesterol	6	ANXA1	NR3C1	ESR1	VDR	PGR	AR
	SS-13	Stigmasterol	21	EDN1	IGF1	LEP	APOE	FAS	ALDH1A2	ASPA	MIP	ESR1	PPARD	SCGB1A1	FADD	KCNA3	ALDH1A1	PGR	CYP17A1	ALDH1A3	CAT	IL1B	SPARC	LRAT
	SS-14	Odoratin	6	ALOX5	CNR1	SOAT1	CNR2	SEC14L2	NR1I2
	SS-15	Pendulone	5	ADRA1A	CNR1	SOAT1	CNR2	ADRA2B
八角枫（ Alangium chinense）	AC-1	(+)-Anabasine	13	CXCR4	PTK2B	HRH4	ADORA2A	ADRA1A	CYP19A1	TACR2	CHAT	ADRB2	LILRB1	ADRA2B	ADRB3	HTR2A
五指毛桃（Ficus hirta Vahl)	FHV-1	plamitic acid	93	BTG2	EDN1	IGF1	PAK1	SOD2	FGFR1	MTNR1B	NR4A2	F2RL1	EDNRA	GHRL	CNTN2	ADRA1A	LXN	TACR2	F2	PTGS2	BMP2	TAC1	PDE4D	SNCA	NR4A3	PARK2	HYAL2	EPHB1	TRPV1	INS	CRHR1	LPAR3	GDNF	CRH	IL10	CHD7	TYK2	F2R	STRA6	TACR3	ALDH1A3	CAT	ADAM17	ADRB3	ADM	UCN3	CAV2	IL1B	HTR2A
	FHV-3	quercetin	2	ADRA2B	HTR2A
	FHV-4	oleic acid	58	IGF1	ANXA1	NOS1	SHBG	ABCA1	BDKRB2	SCD5	PPARG	ALOX15	RARB	RET	FADS2	ALDH1A2	MAPK9	PTPN2	NR3C1	FABP3	TNF	ABCC2	ITGAV	APOA2	PTGS2	FGF4	GPRC5A	ESR1	SNCA	S100A8	IL13	PTGER4	TRPV1	VDR	PPARD	IHH	FASLG	INS	RARA	SERPINH1	PPARA	GATA3	NAMPT	PTGER2	SP1	JUNB	FGF2	ALDH1A1	SLC3A2
	FHV-6	bergapten	5	RARB	TNF	VDR	RARA	RARG
	FHV-7	umbelliferone	3	SOD2	SOD3	SOD1
	FHV-8	kaempferol	1	HSD17B1
	FHV-9	sitosterol	27	COX5A	CALB1	ABCA1	KL	COX8A	ABCB1	NR3C1	GC	ABCC2	COX1	ESR1	SOAT1	VDR	HMGCR	PML	PLA2G1B	ANPEP	PGR	CYP17A1	COX2	AKT1	NFKB1	ABCC8	AR	SNAI2	BAX	ITGAL
	FHV-10	ethyl acetate	26	HSD17B1	PF4	BDKRB2	ARHGEF2	HDAC9	TH	EGLN1	SULT2A1	CDC42	CDH11	WNT10B	GPT	CCL2	SHMT1	CYP1A2	IL10	EDA	SLC16A4	SLC16A3	CCL5	SLC25A12	HDAC1	SIRT1	P4HB	DHODH	SLC52A2
	FHV-11	methyleugenol	27	MTNR1B	DNMT3B	FOLR1	AURKA	DHFR	ABCC2	MPO	CALR	HOXA5	ESR1	TYMS	PDE3A	FOLR2	CALM2	MTNR1A	SHMT1	HYAL2	DNMT1	HIF1A	CALM3	CDKN1A	IL1B	HTR2A	GAS6	ATIC	CALM1	PDE4A
	FHV-12	p-hydroxybenzoic acid	32	ANXA1	ALOX5	AKR1B10	ABCA1	BDKRB2	PPARG	ALOX15	MAPK9	PTPN2	TPMT	FABP3	TNF	MPO	ITGAV	CHUK	APOA2	PTGS2	SNCA	S100A8	IL13	INS	PPARA	NAMPT	PLA2G1B	IKBKB	IFNG	IKBKE	SERPINE1	IL1B	PTGS1	S100A9	ADIPOQ
	FHV-13	tricin	6	ALOX5	CNR1	SOAT1	CNR2	SEC14L2	NR1I2
	FHV-14	acacetin	10	ALOX5	ADORA2A	CNR1	NR3C1	ESR1	SOAT1	CNR2	SEC14L2	NR1I2	HBA1
	FHV-15	1,2-benzenedicarboxylic acid,bis(2-methylpropyl)ester	13	NFKB2	EDNRA	CRP	PTGS2	CHKA	SLC5A7	ADRA2B	IKBKB	TP53	NFKB1	NFKBIA	PTGS1	RPS6KA3
	FHV-16	α-amyrin acetate	6	NR3C1	CYP19A1	ESR1	ADRA2B	PGR	AR
	FHV-17	physcion	6	CNR1	PTGS2	ESR1	SOAT1	CNR2	PTGS1
	FHV-18	cyclomorusin	2	CNR1	CNR2
	FHV-19	linoleic acid	58	IGF1	ANXA1	NOS1	PCYT1A	SHBG	ABCA1	BDKRB2	SCD5	PPARG	ALOX15	RARB	RET	FADS2	ALDH1A2	MAPK9	PTPN2	NR3C1	FABP3	TNF	ABCC2	ITGAV	APOA2	PTGS2	FGF4	GPRC5A	SNCA	S100A8	IL13	PTGER4	TRPV1	VDR	PPARD	IHH	FASLG	INS	RARA	SERPINH1	PPARA	GATA3	NAMPT	PTGER2	SP1	JUNB	FGF2	ALDH1A1	SLC3A2
	FHV-20	narigenin	12	HSD17B1	SUMO1	ALOX5	C3	CNR1	ESR1	SOAT1	CNR2	SEC14L2	AKT1	NR1I2	ESR2
	FHV-21	β-amyrin acetate	6	NR3C1	CYP19A1	ESR1	ADRA2B	PGR	AR
	FHV-23	hesperidin	7	ESR1	ADRB2	SOAT1	VDR	HTR2A	NR1I2	ESR2
	FHV-24	4-hydroxy-3-methoxybenzoic acid	32	ANXA1	FOXP3	ABCA1	BDKRB2	PPARG	ALOX15	RARB	MAPK9	MAPK14	TNF	ITGAV	PTGS2	FGF4	SNCA	VDR	IHH	INS	RARA	SERPINH1	PPARA	NAMPT	FGF2	GDF5	RARG	TP53	GCG	PTGS1	CDKN2A	ABCC8	NOTCH1	CYR61	ADIPOQ
[truncated: 47 more columns]
