# Supplementary material for: A Network Pharmacology Approach to Explore Mechanism of Action of Longzuan Tongbi Formula on Rheumatoid Arthritis
Source: Evid Based Complement Alternat Med. 2019 Jan 17;2019:5191362. doi: 10.1155/2019/5191362 (PMC6354157; doi:10.1155/2019/5191362)
Supplement: Supplementary 6 — Table S06: Cluster data of LZTB target-RA target network. [file 5191362.f6.xlsx]

## Sheet: Sheet1
Cluster	Score	Nodes	Edges	Node IDs
1	4	7	12	BC-1	RNASE3	BC-3	MUC2	IL5	BC-2	TA-4
2	2.667	4	4	AC-1	ADRA2B	SA-10	HTR2A
3	2.667	4	4	SA-14	PGR	AR	TA-2
