# Supplementary material for: A Network Pharmacology Approach to Explore Mechanism of Action of Longzuan Tongbi Formula on Rheumatoid Arthritis
Source: Evid Based Complement Alternat Med. 2019 Jan 17;2019:5191362. doi: 10.1155/2019/5191362 (PMC6354157; doi:10.1155/2019/5191362)
Supplement: Supplementary 7 — Table S07-1: Cluster 1 data of gene ontology (GO) enrichment analysis of LZTB target-RA target network. Table S07-2: Cluster 2 data of gene ontology (GO) enrichment analysis of LZTB target-RA target network. Table S07-3: Cluster 3 data of gene ontology (GO) enrichment analysis of LZTB target-RA target network. [file 5191362.f7.xlsx]

## Sheet: 1
ID	Description	P_value
GO:0030222	eosinophil differentiation	0.000849521
GO:0043152	induction of bacterial agglutination	0.00101937
GO:0030854	positive regulation of granulocyte differentiation	0.001359
GO:0051024	positive regulation of immunoglobulin secretion	0.00186831
GO:0071803	positive regulation of podosome assembly	0.00186831
GO:0030852	regulation of granulocyte differentiation	0.00254712
GO:0071801	regulation of podosome assembly	0.00254712
GO:0051023	regulation of immunoglobulin secretion	0.00288641
GO:0030277	maintenance of gastrointestinal epithelium	0.00305603
GO:0048305	immunoglobulin secretion	0.0033952
GO:0002227	innate immune response in mucosa	0.00407331
GO:0071800	podosome assembly	0.00407331
GO:0010669	epithelial structure maintenance	0.0042428
GO:0030851	granulocyte differentiation	0.00508991
GO:0002385	mucosal immune response	0.00576726
GO:0002251	organ or tissue specific immune response	0.00610582
GO:0002639	positive regulation of immunoglobulin production	0.0064443
GO:0030890	positive regulation of B cell proliferation	0.00712103
GO:0019731	antibacterial humoral response	0.00779746
GO:0002763	positive regulation of myeloid leukocyte differentiation	0.00864255

## Sheet: 2
ID	Description	P_value
GO:0014829	vascular smooth muscle contraction	1.34784e-06
GO:0050433	regulation of catecholamine secretion	7.2398e-06
GO:0050432	catecholamine secretion	8.18329e-06
GO:0019229	regulation of vasoconstriction	1.13603e-05
GO:0051937	catecholamine transport	1.29392e-05
GO:0015844	monoamine transport	1.78107e-05
GO:0042310	vasoconstriction	1.82921e-05
GO:0051952	regulation of amine transport	1.87798e-05
GO:0015837	amine transport	2.23741e-05
GO:0097756	negative regulation of blood vessel diameter	2.23741e-05
GO:0006939	smooth muscle contraction	3.57176e-05
GO:0035296	regulation of tube diameter	5.46515e-05
GO:0097746	regulation of blood vessel diameter	5.46515e-05
GO:0050880	regulation of blood vessel size	6.15576e-05
GO:0035150	regulation of tube size	6.24497e-05
GO:0003018	vascular process in circulatory system	8.57865e-05
GO:0050731	positive regulation of peptidyl-tyrosine phosphorylation	0.000102249
GO:0015850	organic hydroxy compound transport	0.000166092
GO:0050730	regulation of peptidyl-tyrosine phosphorylation	0.000179493
GO:0007187	G-protein coupled receptor signaling pathway, coupled to cyclic nucleotide second messenger	0.000181014
GO:0046883	regulation of hormone secretion	0.000217772
GO:0043406	positive regulation of MAP kinase activity	0.000229633
GO:1903522	regulation of blood circulation	0.000268957
GO:0046879	hormone secretion	0.000299508
GO:0009914	hormone transport	0.0003235
GO:0043405	regulation of MAP kinase activity	0.000378652
GO:0006936	muscle contraction	0.000396495
GO:0071902	positive regulation of protein serine/threonine kinase activity	0.000403292
GO:0018108	peptidyl-tyrosine phosphorylation	0.000459747
GO:0018212	peptidyl-tyrosine modification	0.000467063
GO:0010513	positive regulation of phosphatidylinositol biosynthetic process	0.000566412
GO:0014060	regulation of epinephrine secretion	0.000566412
GO:0035624	receptor transactivation	0.000566412
GO:0048242	epinephrine secretion	0.000566412
GO:0023061	signal release	0.000605852
GO:0003012	muscle system process	0.000648405
GO:0051051	negative regulation of transport	0.000677576
GO:0048241	epinephrine transport	0.000679675
GO:0090066	regulation of anatomical structure size	0.000772085
GO:0010511	regulation of phosphatidylinositol biosynthetic process	0.000792932
GO:0014824	artery smooth muscle contraction	0.000792932
GO:0014832	urinary bladder smooth muscle contraction	0.000792932
GO:0014848	urinary tract smooth muscle contraction	0.000792932
GO:0010700	negative regulation of norepinephrine secretion	0.000906182
GO:0070474	positive regulation of uterine smooth muscle contraction	0.000906182
GO:0003056	regulation of vascular smooth muscle contraction	0.00101943
GO:0014820	tonic smooth muscle contraction	0.00101943
GO:0070472	regulation of uterine smooth muscle contraction	0.00101943
GO:0071073	positive regulation of phospholipid biosynthetic process	0.00101943
GO:0050966	detection of mechanical stimulus involved in sensory perception of pain	0.00113266
GO:0070471	uterine smooth muscle contraction	0.00113266
GO:0045741	positive regulation of epidermal growth factor-activated receptor activity	0.00135912
GO:0033604	negative regulation of catecholamine secretion	0.00147234
GO:0050961	detection of temperature stimulus involved in sensory perception	0.00169875
GO:0050965	detection of temperature stimulus involved in sensory perception of pain	0.00169875
GO:0051967	negative regulation of synaptic transmission, glutamatergic	0.00169875
GO:0014061	regulation of norepinephrine secretion	0.00181195
GO:0071071	regulation of phospholipid biosynthetic process	0.00181195
GO:0048243	norepinephrine secretion	0.00192515
GO:0045821	positive regulation of glycolytic process	0.00203833
GO:0016048	detection of temperature stimulus	0.00215151
GO:0051197	positive regulation of coenzyme metabolic process	0.00215151
GO:0015874	norepinephrine transport	0.00237785
GO:0030813	positive regulation of nucleotide catabolic process	0.00237785
GO:0048148	behavioral response to cocaine	0.00237785
GO:0050951	sensory perception of temperature stimulus	0.00237785
GO:0051194	positive regulation of cofactor metabolic process	0.00249101
GO:0051953	negative regulation of amine transport	0.00260417
GO:0007202	activation of phospholipase C activity	0.00271731
GO:0007210	serotonin receptor signaling pathway	0.00271731
GO:0098664	G-protein coupled serotonin receptor signaling pathway	0.00271731
GO:0050974	detection of mechanical stimulus involved in sensory perception	0.00283045
GO:0071880	adenylate cyclase-activating adrenergic receptor signaling pathway	0.00294359
GO:2001171	positive regulation of ATP biosynthetic process	0.00294359
GO:0007176	regulation of epidermal growth factor-activated receptor activity	0.00328295
GO:0014046	dopamine secretion	0.00328295
GO:0014059	regulation of dopamine secretion	0.00328295
GO:0071875	adrenergic receptor signaling pathway	0.00362226
GO:1903580	positive regulation of ATP metabolic process	0.00362226
GO:2000273	positive regulation of signaling receptor activity	0.00362226
GO:0010863	positive regulation of phospholipase C activity	0.00373535
GO:0045907	positive regulation of vasoconstriction	0.00373535
GO:0030431	sleep	0.00384844
GO:0032148	activation of protein kinase B activity	0.00384844
GO:0045987	positive regulation of smooth muscle contraction	0.00384844
GO:1900274	regulation of phospholipase C activity	0.00396151
GO:0043267	negative regulation of potassium ion transport	0.00407458
GO:0045742	positive regulation of epidermal growth factor receptor signaling pathway	0.00418765
GO:0045777	positive regulation of blood pressure	0.00418765
GO:1901186	positive regulation of ERBB signaling pathway	0.00441376
GO:0001659	temperature homeostasis	0.0045268
GO:0015872	dopamine transport	0.00475287
GO:0050982	detection of mechanical stimulus	0.0048659
GO:1903727	positive regulation of phospholipid metabolic process	0.0048659
GO:0061098	positive regulation of protein tyrosine kinase activity	0.00520494
GO:0010518	positive regulation of phospholipase activity	0.00554392
GO:0044380	protein localization to cytoskeleton	0.00554392
GO:0045933	positive regulation of muscle contraction	0.0056569
GO:0042220	response to cocaine	0.00576987
GO:0010517	regulation of phospholipase activity	0.00656051
GO:0045600	positive regulation of fat cell differentiation	0.00678635
GO:0060193	positive regulation of lipase activity	0.00701216
GO:0046888	negative regulation of hormone secretion	0.00712506
GO:0046889	positive regulation of lipid biosynthetic process	0.00723795
GO:0006940	regulation of smooth muscle contraction	0.00735084
GO:0050795	regulation of behavior	0.00746372
GO:0006110	regulation of glycolytic process	0.00757659
GO:0030810	positive regulation of nucleotide biosynthetic process	0.00768945
GO:0045913	positive regulation of carbohydrate metabolic process	0.00768945
GO:1900373	positive regulation of purine nucleotide biosynthetic process	0.00768945
GO:0051966	regulation of synaptic transmission, glutamatergic	0.00780231
GO:1903524	positive regulation of blood circulation	0.00791516
GO:0030811	regulation of nucleotide catabolic process	0.00802801
GO:0050805	negative regulation of synaptic transmission	0.00825368
GO:0072347	response to anesthetic	0.00836651
GO:1903725	regulation of phospholipid metabolic process	0.00836651
GO:0043470	regulation of carbohydrate catabolic process	0.00847933
GO:2001169	regulation of ATP biosynthetic process	0.00847933
GO:0061097	regulation of protein tyrosine kinase activity	0.00870495
GO:0060191	regulation of lipase activity	0.00949442
GO:0042058	regulation of epidermal growth factor receptor signaling pathway	0.00971993
GO:0045981	positive regulation of nucleotide metabolic process	0.00983267
GO:1900544	positive regulation of purine nucleotide metabolic process	0.00983267
GO:0051196	regulation of coenzyme metabolic process	0.00994541
GO:1903578	regulation of ATP metabolic process	0.0101709
GO:2001023	regulation of response to drug	0.0102836
GO:0019233	sensory perception of pain	0.0107344
GO:0035249	synaptic transmission, glutamatergic	0.0107344
GO:0015696	ammonium transport	0.0110724
GO:0006096	glycolytic process	0.0111851
GO:1901184	regulation of ERBB signaling pathway	0.0111851
GO:0006757	ATP generation from ADP	0.0112977
GO:0043266	regulation of potassium ion transport	0.0114104
GO:0051193	regulation of cofactor metabolic process	0.011523
GO:0042866	pyruvate biosynthetic process	0.0116357
GO:0007189	adenylate cyclase-activating G-protein coupled receptor signaling pathway	0.0117483
GO:0046031	ADP metabolic process	0.011861
GO:0043279	response to alkaloid	0.0121988
GO:0007613	memory	0.012424
GO:0051209	release of sequestered calcium ion into cytosol	0.0126492
GO:0051283	negative regulation of sequestering of calcium ion	0.0126492
GO:0007200	phospholipase C-activating G-protein coupled receptor signaling pathway	0.0127617
GO:0051282	regulation of sequestering of calcium ion	0.0127617
GO:0051208	sequestering of calcium ion	0.0130994
GO:0006165	nucleoside diphosphate phosphorylation	0.013212
GO:0046718	viral entry into host cell	0.0134371
GO:0009135	purine nucleoside diphosphate metabolic process	0.0136621
GO:0009179	purine ribonucleoside diphosphate metabolic process	0.0136621
GO:0043467	regulation of generation of precursor metabolites and energy	0.0136621
GO:0045598	regulation of fat cell differentiation	0.0136621
GO:0009185	ribonucleoside diphosphate metabolic process	0.0138872
GO:0046939	nucleotide phosphorylation	0.0138872
GO:0060359	response to ammonium ion	0.0138872
GO:0045834	positive regulation of lipid metabolic process	0.0139997
GO:0097553	calcium ion transmembrane import into cytosol	0.0144496
GO:0009581	detection of external stimulus	0.0145621
GO:0014065	phosphatidylinositol 3-kinase signaling	0.0146746
GO:0019359	nicotinamide nucleotide biosynthetic process	0.0146746
GO:0019363	pyridine nucleotide biosynthetic process	0.0146746
GO:0007173	epidermal growth factor receptor signaling pathway	0.0148995
GO:0009582	detection of abiotic stimulus	0.0148995
GO:0072525	pyridine-containing compound biosynthetic process	0.0150119
GO:0006090	pyruvate metabolic process	0.0152368
GO:0030260	entry into host cell	0.0152368
GO:0044409	entry into host	0.0152368
GO:0051806	entry into cell of other organism involved in symbiotic interaction	0.0152368
GO:0051828	entry into other organism involved in symbiotic interaction	0.0152368
GO:0006754	ATP biosynthetic process	0.0160237
GO:0030534	adult behavior	0.0160237
GO:0009132	nucleoside diphosphate metabolic process	0.016136
GO:0043271	negative regulation of ion transport	0.0162484
GO:0006661	phosphatidylinositol biosynthetic process	0.0163608
GO:0060402	calcium ion transport into cytosol	0.0163608
GO:0000187	activation of MAPK activity	0.0165855
GO:0019933	cAMP-mediated signaling	0.0168102
GO:0009206	purine ribonucleoside triphosphate biosynthetic process	0.0172595
GO:1900371	regulation of purine nucleotide biosynthetic process	0.0172595
GO:0009145	purine nucleoside triphosphate biosynthetic process	0.0173718
GO:0030808	regulation of nucleotide biosynthetic process	0.0173718
GO:0038127	ERBB signaling pathway	0.0173718
GO:0060401	cytosolic calcium ion transport	0.0177087
GO:0030168	platelet activation	0.017821
GO:0048015	phosphatidylinositol-mediated signaling	0.017821
GO:0009201	ribonucleoside triphosphate biosynthetic process	0.0179333
GO:0019935	cyclic-nucleotide-mediated signaling	0.0180456
GO:0048017	inositol lipid-mediated signaling	0.0181579
GO:0050954	sensory perception of mechanical stimulus	0.0181579
GO:0006937	regulation of muscle contraction	0.0186069
GO:0009127	purine nucleoside monophosphate biosynthetic process	0.0186069
GO:0009168	purine ribonucleoside monophosphate biosynthetic process	0.0186069
GO:0009166	nucleotide catabolic process	0.0187191
GO:0062013	positive regulation of small molecule metabolic process	0.0187191
GO:0046890	regulation of lipid biosynthetic process	0.0188313
GO:0019362	pyridine nucleotide metabolic process	0.019168
GO:0046496	nicotinamide nucleotide metabolic process	0.019168
GO:0009142	nucleoside triphosphate biosynthetic process	0.0192802
GO:1901292	nucleoside phosphate catabolic process	0.0193924
GO:0006109	regulation of carbohydrate metabolic process	0.0196168
GO:0072524	pyridine-containing compound metabolic process	0.0197289
GO:0008217	regulation of blood pressure	0.0199533
GO:0009156	ribonucleoside monophosphate biosynthetic process	0.0200654
GO:0016052	carbohydrate catabolic process	0.0201776
GO:1903531	negative regulation of secretion by cell	0.0206261
GO:0006733	oxidoreduction coenzyme metabolic process	0.0210746
GO:0007565	female pregnancy	0.0210746
GO:0009124	nucleoside monophosphate biosynthetic process	0.0212988
GO:1900542	regulation of purine nucleotide metabolic process	0.0218591
GO:0015893	drug transport	0.0219712
GO:0007188	adenylate cyclase-modulating G-protein coupled receptor signaling pathway	0.0224193
GO:0006140	regulation of nucleotide metabolic process	0.0226433
GO:0051048	negative regulation of secretion	0.0234272
GO:0009612	response to mechanical stimulus	0.0235392
GO:0045444	fat cell differentiation	0.0236511
GO:0051701	interaction with host	0.0237631
GO:0034404	nucleobase-containing small molecule biosynthetic process	0.0242108
GO:0044706	multi-multicellular organism process	0.0245465
GO:0046488	phosphatidylinositol metabolic process	0.0248822
GO:0046434	organophosphate catabolic process	0.0252178
GO:0009266	response to temperature stimulus	0.0266715
GO:0070374	positive regulation of ERK1 and ERK2 cascade	0.026895
GO:0007611	learning or memory	0.0270068
GO:0006813	potassium ion transport	0.0272303
GO:0009108	coenzyme biosynthetic process	0.0272303
GO:0090257	regulation of muscle system process	0.0272303
GO:0046474	glycerophospholipid biosynthetic process	0.027342
GO:0045017	glycerolipid biosynthetic process	0.0305797
GO:0009410	response to xenobiotic stimulus	0.0311374
GO:0050890	cognition	0.0311374
GO:0046034	ATP metabolic process	0.0313605
GO:0008654	phospholipid biosynthetic process	0.0322523
GO:0009152	purine ribonucleotide biosynthetic process	0.0326981
GO:0006164	purine nucleotide biosynthetic process	0.0331438
GO:0007204	positive regulation of cytosolic calcium ion concentration	0.0331438
GO:0072330	monocarboxylic acid biosynthetic process	0.0332552
GO:0007568	aging	0.0334779
GO:0051188	cofactor biosynthetic process	0.0334779
GO:0009260	ribonucleotide biosynthetic process	0.0341461
GO:0072522	purine-containing compound biosynthetic process	0.0344802
GO:0046390	ribose phosphate biosynthetic process	0.0345915
GO:0070588	calcium ion transmembrane transport	0.0345915
GO:0009205	purine ribonucleoside triphosphate metabolic process	0.0347028
GO:0070372	regulation of ERK1 and ERK2 cascade	0.0349254
GO:0051235	maintenance of location	0.0352593
GO:0009199	ribonucleoside triphosphate metabolic process	0.0353706
GO:0009144	purine nucleoside triphosphate metabolic process	0.0354818
GO:0019058	viral life cycle	0.0354818
GO:0009167	purine ribonucleoside monophosphate metabolic process	0.0362606
GO:0009126	purine nucleoside monophosphate metabolic process	0.0363718
GO:0051480	regulation of cytosolic calcium ion concentration	0.036483
GO:0032147	activation of protein kinase activity	0.0368166
GO:0070371	ERK1 and ERK2 cascade	0.0368166
GO:0031331	positive regulation of cellular catabolic process	0.0375948
GO:0048871	multicellular organismal homeostasis	0.0375948
GO:0050804	modulation of chemical synaptic transmission	0.0375948
GO:0099177	regulation of trans-synaptic signaling	0.0375948
GO:0009161	ribonucleoside monophosphate metabolic process	0.037706
GO:0009141	nucleoside triphosphate metabolic process	0.0378171
GO:0007596	blood coagulation	0.0382616
GO:0019932	second-messenger-mediated signaling	0.0383727
GO:0045666	positive regulation of neuron differentiation	0.0384838
GO:0007599	hemostasis	0.0388171
GO:0050817	coagulation	0.0389281
GO:0009123	nucleoside monophosphate metabolic process	0.0394834
GO:0006650	glycerophospholipid metabolic process	0.0405935
GO:0010959	regulation of metal ion transport	0.0407045
GO:0019216	regulation of lipid metabolic process	0.0410373
GO:0009165	nucleotide biosynthetic process	0.0413702
GO:1901293	nucleoside phosphate biosynthetic process	0.0418138
GO:0006732	coenzyme metabolic process	0.04259
GO:0009896	positive regulation of catabolic process	0.0440306
GO:0006816	calcium ion transport	0.0462449
GO:0046394	carboxylic acid biosynthetic process	0.0469086
GO:0006874	cellular calcium ion homeostasis	0.0470192
GO:0016053	organic acid biosynthetic process	0.0470192
GO:0050769	positive regulation of neurogenesis	0.0481249
GO:0055074	calcium ion homeostasis	0.0482355

## Sheet: 3
ID	Description	P_value
GO:0060745	mammary gland branching involved in pregnancy	9.6274e-08
GO:0060444	branching involved in mammary gland duct morphogenesis	1.77144e-06
GO:0060603	mammary gland duct morphogenesis	3.18346e-06
GO:0060443	mammary gland morphogenesis	6.6429e-06
GO:0060135	maternal process involved in female pregnancy	1.09816e-05
GO:0061180	mammary gland epithelium development	1.55001e-05
GO:0022612	gland morphogenesis	4.50626e-05
GO:0030518	intracellular steroid hormone receptor signaling pathway	6.06718e-05
GO:0030879	mammary gland development	6.06718e-05
GO:0048754	branching morphogenesis of an epithelial tube	7.46316e-05
GO:0061138	morphogenesis of a branching epithelium	0.000109239
GO:0006367	transcription initiation from RNA polymerase II promoter	0.00011162
GO:0007565	female pregnancy	0.00011162
GO:0043401	steroid hormone mediated signaling pathway	0.000116459
GO:0001763	morphogenesis of a branching structure	0.000125175
GO:0002064	epithelial cell development	0.000129007
GO:0008406	gonad development	0.000147652
GO:0044706	multi-multicellular organism process	0.000151811
GO:0045137	development of primary sexual characteristics	0.000156028
GO:0009755	hormone-mediated signaling pathway	0.000174968
GO:0006352	DNA-templated transcription, initiation	0.000193414
GO:0071383	cellular response to steroid hormone stimulus	0.000216103
GO:0007548	sex differentiation	0.000238297
GO:0030522	intracellular receptor signaling pathway	0.000259747
GO:0060562	epithelial tube morphogenesis	0.000319437
GO:0050678	regulation of epithelial cell proliferation	0.000407855
GO:0048545	response to steroid hormone	0.000489361
GO:0050673	epithelial cell proliferation	0.000535514
GO:0045113	regulation of integrin biosynthetic process	0.000566412
GO:0048608	reproductive structure development	0.000591989
GO:0048732	gland development	0.000591989
GO:0061458	reproductive system development	0.000600287
GO:0038001	paracrine signaling	0.000679675
GO:0045112	integrin biosynthetic process	0.000679675
GO:0060685	regulation of prostatic bud formation	0.000679675
GO:0050847	progesterone receptor signaling pathway	0.000906182
GO:0001542	ovulation from ovarian follicle	0.00101943
GO:0071394	cellular response to testosterone stimulus	0.00101943
GO:0033148	positive regulation of intracellular estrogen receptor signaling pathway	0.00113266
GO:0033327	Leydig cell differentiation	0.00113266
GO:0060513	prostatic bud formation	0.00113266
GO:0060768	regulation of epithelial cell proliferation involved in prostate gland development	0.00113266
GO:0045945	positive regulation of transcription by RNA polymerase III	0.00124589
GO:0060767	epithelial cell proliferation involved in prostate gland development	0.00124589
GO:0060736	prostate gland growth	0.00135912
GO:0060742	epithelial cell differentiation involved in prostate gland development	0.00135912
GO:0072520	seminiferous tubule development	0.00135912
GO:1903729	regulation of plasma membrane organization	0.00135912
GO:0042659	regulation of cell fate specification	0.00147234
GO:0043568	positive regulation of insulin-like growth factor receptor signaling pathway	0.00147234
GO:0060601	lateral sprouting from an epithelium	0.00147234
GO:0030238	male sex determination	0.00158555
GO:0035112	genitalia morphogenesis	0.00158555
GO:0002070	epithelial cell maturation	0.00181195
GO:0033145	positive regulation of intracellular steroid hormone receptor signaling pathway	0.00181195
GO:0060572	morphogenesis of an epithelial bud	0.00192515
GO:0001759	organ induction	0.00215151
GO:0060749	mammary gland alveolus development	0.00215151
GO:0061377	mammary gland lobule development	0.00215151
GO:0030539	male genitalia development	0.00249101
GO:0007530	sex determination	0.00260417
GO:0030728	ovulation	0.00271731
GO:0043567	regulation of insulin-like growth factor receptor signaling pathway	0.00294359
GO:0060571	morphogenesis of an epithelial fold	0.00294359
GO:0060740	prostate gland epithelium morphogenesis	0.00294359
GO:0006359	regulation of transcription by RNA polymerase III	0.00305672
GO:0060512	prostate gland morphogenesis	0.00316984
GO:0003382	epithelial cell morphogenesis	0.00339606
GO:0010092	specification of animal organ identity	0.00339606
GO:0031128	developmental induction	0.00339606
GO:1905332	positive regulation of morphogenesis of an epithelium	0.00373535
GO:0003156	regulation of animal organ formation	0.00384844
GO:0010453	regulation of cell fate commitment	0.00407458
GO:0048286	lung alveolus development	0.00418765
GO:0040019	positive regulation of embryonic development	0.00430071
GO:0033146	regulation of intracellular estrogen receptor signaling pathway	0.00441376
GO:0048009	insulin-like growth factor receptor signaling pathway	0.00441376
GO:0033574	response to testosterone	0.00475287
GO:0022602	ovulation cycle process	0.0048659
GO:0048806	genitalia development	0.00520494
GO:0030850	prostate gland development	0.00554392
GO:0006383	transcription by RNA polymerase III	0.0059958
GO:0060688	regulation of morphogenesis of a branching structure	0.0062217
GO:2000243	positive regulation of reproductive process	0.00644758
GO:0030520	intracellular estrogen receptor signaling pathway	0.00656051
GO:0048645	animal organ formation	0.00678635
GO:0042698	ovulation cycle	0.00723795
GO:0030521	androgen receptor signaling pathway	0.00757659
GO:0033143	regulation of intracellular steroid hormone receptor signaling pathway	0.00847933
GO:0007009	plasma membrane organization	0.00881775
GO:0001708	cell fate specification	0.00960718
GO:1901655	cellular response to ketone	0.00971993
GO:1903076	regulation of protein localization to plasma membrane	0.00971993
GO:0003073	regulation of systemic arterial blood pressure	0.0101709
GO:1904375	regulation of protein localization to cell periphery	0.0106217
GO:0008585	female gonad development	0.0108471
GO:0046545	development of primary female sexual characteristics	0.0114104
GO:2001237	negative regulation of extrinsic apoptotic signaling pathway	0.0116357
GO:0046660	female sex differentiation	0.0130994
GO:0045995	regulation of embryonic development	0.0139997
GO:0007292	female gamete generation	0.0143371
GO:0008584	male gonad development	0.0154616
GO:0046546	development of primary male sexual characteristics	0.0155741
GO:2000241	regulation of reproductive process	0.0157989
GO:0051092	positive regulation of NF-kappaB transcription factor activity	0.0159113
GO:0035264	multicellular organism growth	0.016136
GO:0007338	single fertilization	0.0165855
GO:0016331	morphogenesis of embryonic epithelium	0.0166979
GO:0071695	anatomical structure maturation	0.0168102
GO:2001236	regulation of extrinsic apoptotic signaling pathway	0.0174842
GO:0050680	negative regulation of epithelial cell proliferation	0.017821
GO:0046661	male sex differentiation	0.0180456
GO:1905475	regulation of protein localization to membrane	0.0183824
GO:0048469	cell maturation	0.0186069
GO:0030324	lung development	0.0188313
GO:0030323	respiratory tube development	0.0192802
GO:0035265	organ growth	0.0193924
GO:0008217	regulation of blood pressure	0.0199533
GO:1905330	regulation of morphogenesis of an epithelium	0.0204019
GO:0009566	fertilization	0.0206261
GO:1901654	response to ketone	0.0206261
GO:0050679	positive regulation of epithelial cell proliferation	0.021635
GO:0060541	respiratory system development	0.0217471
GO:2001234	negative regulation of apoptotic signaling pathway	0.023987
GO:0097191	extrinsic apoptotic signaling pathway	0.0246584
GO:0072659	protein localization to plasma membrane	0.0263361
GO:0051091	positive regulation of DNA binding transcription factor activity	0.0275655
GO:2000027	regulation of organ morphogenesis	0.0280123
GO:0021700	developmental maturation	0.0287941
GO:0045165	cell fate commitment	0.029129
GO:1990778	protein localization to cell periphery	0.0299103
GO:0048511	rhythmic process	0.0310259
GO:0016579	protein deubiquitination	0.0326981
GO:0070646	protein modification by small protein removal	0.0343688
GO:0001701	in utero embryonic development	0.0350367
GO:0001655	urogenital system development	0.0354818
GO:0048638	regulation of developmental growth	0.0362606
GO:0003002	regionalization	0.0373725
GO:2001233	regulation of apoptotic signaling pathway	0.0429225
GO:0051090	regulation of DNA binding transcription factor activity	0.0465768
GO:0007389	pattern specification process	0.0474616
GO:0010256	endomembrane system organization	0.0477933
