# Supplementary material for: A Network Pharmacology Approach to Explore Mechanism of Action of Longzuan Tongbi Formula on Rheumatoid Arthritis
Source: Evid Based Complement Alternat Med. 2019 Jan 17;2019:5191362. doi: 10.1155/2019/5191362 (PMC6354157; doi:10.1155/2019/5191362)
Supplement: Supplementary 8 — Table S08: The pathway analysis data of LZTB target-RA target network. [file 5191362.f8.xlsx]

## Sheet: Sheet1
Pathway		Gene symbol					Herb		Gene symbol
id	name						name	compound
hsa04380	Osteoclast differentiation	AKT1					Toddalia asiatica	TA-2	GATA3
		CHUK							CACNA1S
		CREB1							VCAM1
		MAPK14						TA-4	IL5
		FOS							TNF
		IFNG							NFKB1
		IKBKB						TA-5	ADORA2A
		IL1B							FADS2
		JUN							TNF
		JUNB							PTGS2
		NCF2							TRPV1
		NCF4							TNFSF11
		NFATC1							FOS
		NFKB1							NFKB1
		NFKB2							PDE4A
		NFKBIA						TA-7	EDN1
		PPARG							IGF1
		MAPK9							LEP
		MAP2K1							FAS
		RAC1							PPARD
		TNF							FADD
		TYK2							CAT
		TNFSF11							IL1B
		SOCS1						TA-8	ADRA1A
		LILRB1							PTGS2
		NCF1						TA-10	FGF1
hsa04668	TNF signaling pathway	AKT1							PTPN2
		FAS							SOCS1
		CHUK							SERPINE1
		CREB1							CCL3
		ATF2					Zanthoxylum nitidum	ZN-1	ADRA1A
		MAPK14							PTGS2
		EDN1					Bauhinia championii	BC-1	IL5
		FOS							TNF
		IKBKB							NFKB1
		IL1B						BC-2	IL5
		JUN							TNF
		JUNB							NFKB1
		NFKB1						BC-3	IL5
		NFKBIA							TNF
		MAPK9							NFKB1
		MAP2K1					Sinomenium acutum	SA-1	NCF4
		PTGS2							RAC1
		CCL2							RAC2
		CCL5							NCF2
		SELE							NCF1
		TNF							CYBB
		VCAM1							HTR2A
		FADD						SA-2	HTR2A
hsa04024	cAMP signaling pathway	ADORA2A						SA-4	HTR2A
		ADRB2						SA-5	CREB1
		AKT1							TLR4
		ATP1A1							HTR2A
		CACNA1S						SA-6	CREB1
		CALM1							TLR4
		CALM2							HTR2A
		CALM3						SA-7	NFATC1
		CFTR							ADORA2A
		CREB1							ADRA1A
		EDNRA							SELE
		F2R							TNF
		FOS							ADRB2
		GHSR							VEGFA
		JUN							IL2
		NFATC1							FOS
		NFKB1							ATF2
		NFKBIA							HIF1A
		PAK1							VCAM1
		PDE3A							HTR2A
		PDE4A							JUN
		PDE4D						SA-8	ATP1A1
		PPARA							ITGB2
		MAPK9							HMGCR
		MAP2K1							ITGAL
		PTGER2						SA-9	ADRA1A
		RAC1						SA-10	NCF4
		RAC2							RAC1
		GHRL							RAC2
hsa04657	IL-17 signaling pathway	CHUK							NCF2
		MAPK14							ADRA1A
		FOS							NCF1
		IFNG							CYBB
		IKBKB							TLR4
		IL1B							HTR2A
		IL5						SA-11	HTR2A
		IL13						SA-12	EDN1
		JUN							IGF1
		NFKB1							LEP
		NFKBIA							FAS
		MAPK9							PPARD
		PTGS2							FADD
		S100A8							CAT
		S100A9							IL1B
		CCL2						SA-14	NFKB1
		TNF							BAX
		FADD					Spatholobus suberectus	SS-1	PDE3A
		IKBKE						SS-2	PPARG
hsa04010	MAPK signaling pathway	AKT1							PTGS2
		FAS							CFTR
		FASLG						SS-4	CACNA1S
		ARRB1						SS-5	FGF1
		CACNA1S							PTPN2
		CDC42							SOCS1
		CHUK							SERPINE1
		ATF2							CCL3
		MAPK14						SS-7	FGF1
		FGF1							PTPN2
		FGF2							SOCS1
		FGF4							SERPINE1
		FGFR1							CCL3
		FOS						SS-13	EDN1
		GNA12							IGF1
		IGF1							LEP
		IGF1R							FAS
		IKBKB							PPARD
		IL1B							FADD
		INS							CAT
		JUN							IL1B
		NFATC1						SS-15	ADRA1A
		NFKB1					Alangium chinense	AC-1	CXCR4
		NFKB2							PTK2B
		PAK1							ADORA2A
		MAPK9							ADRA1A
		MAP2K1							ADRB2
		RAC1							LILRB1
		RAC2							HTR2A
		RPS6KA3					Ficus hirta Vahl	FHV-1	ADRA1A
		TNF							CDC42
		TP53							YWHAE
		VEGFA							EDNRA
hsa04660	T cell receptor signaling pathway	AKT1							LPAR3
		CDC42							TYK2
		CHUK							F2R
		MAPK14							BDKRB2
		FOS							GHSR
		IFNG							NOS1
		IKBKB							LILRB1
		IL2							FGFR1
		IL5							F2RL1
		IL10							PAK1
		JUN							HTR2A
		NFATC1							GNA12
		NFKB1							IGF1
		NFKBIA							DLL1
		PAK1							FABP3
		MAPK9							PDE4D
		MAP2K1							IGF1R
		TNF							CX3CR1
hsa04658	Th1 and Th2 cell differentiation	CHUK							CAT
		MAPK14							TRPV1
		FOS							EDN1
		GATA3							INS
		IFNG							PTK2B
		IKBKB							S1PR1
		IL2							GHRL
		IL5							GFAP
		IL13							FOS
		JUN							PTGS2
		NFATC1							PTEN
		NFKB1							SOD2
		NFKBIA							CDK6
		NOTCH1							IL1B
		MAPK9							PTPN11
		TYK2							LPAR1
		DLL1							HIF1A
hsa04620	Toll-like receptor signaling pathway	AKT1							ADORA2A
		CHUK							ADRB2
		MAPK14							IL10
		FOS							MAP2K1
		IKBKB							ARRB1
		IL1B							PARP1
		JUN						FHV-3	HTR2A
		NFKB1						FHV-4	TNF
		NFKBIA							GATA3
		MAPK9							BDKRB2
		MAP2K1							NOS1
		RAC1							FGF2
		CCL3							FGF4
		CCL5							NOTCH1
		TLR4							APOA2
		TNF							IGF1
		FADD							FABP3
		IKBKE							PTGER4
hsa04659	Th17 cell differentiation	CHUK							PPARD
		MAPK14							PPARA
		FOS							TRPV1
		GATA3							INS
		HIF1A							FADS2
		IFNG							PTGER2
		IKBKB							PTGS2
		IL1B							PTPN2
		IL2							IL1B
		JUN							IL13
		NFATC1							JUNB
		NFKB1							S100A8
		NFKBIA							ADIPOQ
		MAPK9							S100A9
		RARA							SLC3A2
		TYK2							RARA
		FOXP3							ITGAV
hsa04066	HIF-1 signaling pathway	AKT1							PPARG
		CDKN1A							SCD5
		CYBB							MAPK9
		EDN1							FASLG
		HIF1A						FHV-6	TNF
		IFNG							RARA
		IGF1						FHV-7	SOD2
		IGF1R						FHV-9	HMGCR
		INS							AKT1
		NFKB1							NFKB1
		SERPINE1							BAX
		MAP2K1							ITGAL
		TLR4						FHV-10	CDC42
		VEGFA							CCL2
		EGLN1							IL10
hsa04068	FoxO signaling pathway	AKT1							CCL5
		FASLG							SIRT1
		CAT							BDKRB2
		CDKN1A							WNT10B
		CHUK							PF4
		MAPK14							EGLN1
		S1PR1						FHV-11	MPO
		IGF1							IL1B
		IGF1R							HIF1A
		IKBKB							HTR2A
		IL10							PDE3A
		INS							PDE4A
		MAPK9							CALM1
		MAP2K1							CALM2
		PTEN							CALM3
		SOD2							CALR
		SIRT1							CDKN1A
hsa05323	Rheumatoid arthritis	FOS						FHV-12	TNF
		IFNG							PTGS2
		IL1B							IFNG
		ITGAL							MPO
		ITGB2							IKBKB
		JUN							BDKRB2
		CCL2							PTPN2
		CCL3							IL1B
		CCL5							IL13
		TLR4							SERPINE1
		TNF							APOA2
		VEGFA							S100A8
		TNFSF11							ADIPOQ
hsa04210	Apoptosis	TNF							FABP3
		FASLG							S100A9
		TP53							PPARA
		NFKB1							IKBKE
		NFKBIA							INS
		PARP1							ITGAV
		FAS							PPARG
		JUN							CHUK
		FOS							MAPK9
		IKBKB						FHV-14	ADORA2A
		AKT1						FHV-15	PTGS2
		FADD							EDNRA
		MAPK9							RPS6KA3
		CHUK							NFKB1
		BAX							TP53
		MAP2K1							IKBKB
hsa04062	Chemokine signaling pathway	CXCR4							NFKB2
		NCF1							NFKBIA
		NFKB1						FHV-17	PTGS2
		CCL2						FHV-19	TNF
		CCL5							GATA3
		NFKBIA							BDKRB2
		CX3CR1							NOS1
		CCL3							FGF2
		IKBKB							FGF4
		AKT1							NOTCH1
		PTK2B							APOA2
		RAC1							IGF1
		ARRB1							FABP3
		RAC2							PTGER4
		PF4							PPARD
		CHUK							PPARA
		PAK1							TRPV1
		CDC42							INS
		MAP2K1							FADS2
hsa04151	PI3K-Akt signaling pathway	AKT1							PTGER2
		FASLG							PTGS2
		CDK6							PTPN2
		CDKN1A							IL1B
		CHUK							IL13
		CREB1							JUNB
		ATF2							S100A8
		LPAR1							ADIPOQ
		F2R							S100A9
		FGF1							SLC3A2
		FGF2							RARA
		FGF4							ITGAV
		FGFR1							PPARG
		IGF1							SCD5
		IGF1R							MAPK9
		IKBKB							FASLG
		IL2						FHV-20	C3
		INS							AKT1
		ITGAV						FHV-23	ADRB2
		NFKB1							HTR2A
		MAP2K1						FHV-24	MAPK14
		PTEN							TNF
		RAC1							PTGS2
		TLR4							TP53
		TP53							BDKRB2
		VEGFA							FGF2
		YWHAE							FGF4
		LPAR3							CDKN2A
hsa04750	Inflammatory mediator regulation of TRP channels	BDKRB2							NOTCH1
		CALM1							ADIPOQ
		CALM2							PPARA
		CALM3							INS
		MAPK14							RARA
		F2RL1							ITGAV
		HTR2A							PPARG
		IGF1							FOXP3
		IL1B							MAPK9
		MAPK9
		PTGER2
		PTGER4
		TRPV1
hsa04662	B cell receptor signaling pathway	AKT1
		CHUK
		FOS
		IKBKB
		JUN
		NFATC1
		NFKB1
		NFKBIA
		MAP2K1
		RAC1
		RAC2
hsa04064	NF-kappa B signaling pathway	PARP1
		CHUK
		IKBKB
		IL1B
		NFKB1
		NFKB2
		NFKBIA
		PTGS2
		TLR4
		TNF
		VCAM1
		TNFSF11
hsa04152	AMPK signaling pathway	ADIPOQ
		PPARG
		IGF1
		CREB1
		LEP
		SIRT1
		AKT1
		SCD5
		CFTR
		HMGCR
		ADRA1A
		INS
		IGF1R
hsa04115	p53 signaling pathway	CDK6
		TP53
		SERPINE1
		CDKN1A
		FAS
		IGF1
		CDKN2A
		BAX
		PTEN
hsa03320	PPAR signaling pathway	APOA2
		FABP3
		PPARA
		PPARD
		PPARG
		ADIPOQ
		FADS2
		SCD5
hsa04630	Jak-STAT signaling pathway	AKT1
		CDKN1A
		GFAP
		IFNG
		IL2
		IL5
		IL10
		IL13
		LEP
		PTPN2
		PTPN11
		TYK2
		SOCS1
hsa04150	mTOR signaling pathway	AKT1
		CHUK
		IGF1
		IGF1R
		IKBKB
		INS
		MAP2K1
		PTEN
		RPS6KA3
		SLC3A2
		TNF
		WNT10B
hsa04145	Phagosome	C3
		CALR
		CYBB
		ITGAV
		ITGB2
		MPO
		NCF2
		NCF4
		NOS1
		RAC1
		TLR4
		NCF1
		NCF1
