# Supplementary material for: A Network Pharmacology Approach to Explore Mechanism of Action of Longzuan Tongbi Formula on Rheumatoid Arthritis
Source: Evid Based Complement Alternat Med. 2019 Jan 17;2019:5191362. doi: 10.1155/2019/5191362 (PMC6354157; doi:10.1155/2019/5191362)
Supplement: Supplementary 9 — Table S09: Data of hsa05323 (rheumatoid arthritis). [file 5191362.f9.xlsx]

## Sheet: Sheet1
	pathway	gene symbol			herb		gene symbol
id	name				name	compound
hsa05323	Rheumatoid arthritis	FOS			Toddalia asiatica	TA-4	TNF
		IFNG				TA-5	FOS
		IL1B					TNF
		ITGAL					TNFSF11
		ITGB2				TA-7	IL1B
		JUN				TA-10	CCL3
		CCL2			Bauhinia championii	BC-1	TNF
		CCL3				BC-2	TNF
		CCL5				BC-3	TNF
		TLR4			Sinomenium acutum	SA-5	TLR4
		TNF				SA-6	TLR4
		VEGFA				SA-7	VEGFA
		TNFSF11					FOS
							JUN
							TNF
						SA-8	ITGAL
							ITGB2
						SA-10	TLR4
						SA-12	IL1B
					Spatholobus suberectus	SS-5	CCL3
						SS-7	CCL3
						SS-13	CCL3
					Ficus hirta Vahl	FHV-1	FOS
							IL1B
						FHV-4	IL1B
							TNF
						FHV-6	TNF
						FHV-9	ITGAL
						FHV-10	CCL2
							CCL5
						FHV-11	IL1B
						FHV-12	IFNG
							IL1B
							TNF
						FHV-19	IL1B
							TNF
						FHV-24	TNF
